# Supplementary material for: Oral antibiotics relieve allergic asthma in post-weaning mice via reducing iNKT cells and function of ADRB2
Source: Front Immunol. 2022 Oct 25;13:1024235. doi: 10.3389/fimmu.2022.1024235 (PMC9640740; doi:10.3389/fimmu.2022.1024235)
Supplement: Supplementary file 1 [file DataSheet_1.csv]

Gene ID	Asthma1 FPKM	Asthma2 FPKM	Asthma3 FPKM	Asthma4 FPKM	Control1 FPKM	Control2 FPKM	Control3 FPKM	OT1 FPKM	OT2 FPKM	OT3 FPKM	OT4 FPKM
219150	28.76	29.86	25.37	25.88	12.58	46.67	15.16	34.86	38.2	31.66	34.73
13666	11.66	11.7	10.84	12.17	8.62	10.58	13.2	8.8	10.11	9.56	9.46
142688	12.57	13.72	14.35	14.12	14.93	20.24	16.27	17.48	14.44	15.99	16.29
217207	9.66	9.77	9.71	9.06	8.02	10.62	8.7	10.62	10.35	9.5	9.49
246293	2.57	2.52	2.26	2.23	2.26	2.72	2.96	2.76	3.28	2.65	2.44
52028	3.15	3.33	4.03	4.14	5.2	3.3	4.32	4.02	3.77	4.32	3.77
67525	8.63	8.06	8.09	7.82	5.75	9.87	5.1	8.44	9.39	7.47	8.4
54638	10.08	10.66	9.93	9.47	7.88	8.07	8.13	8.52	8.28	8.12	8.67
434215	19.35	20.69	13.89	18.62	6.72	23.58	6.77	29.74	27.28	25.41	26.89
108888	12.17	11.09	12.3	11.65	26.79	10.32	17.3	9.39	9.21	12.11	9.95
74376	0.04	0.04	0.15	0.06	0.27	0.23	4.9	0.19	0.07	0.13	0.16
228592	0.03	0	0	0.03	0.08	0	0.06	0	0.02	0.02	0.06
102638890	0	0	0	0	0	0.08	0	0.08	0.08	0	0
17773	0	0	0.08	0	0.09	0	0	0	0	0	0
12798	194.26	217.22	181.73	202.05	54.96	256.05	62.76	212.61	216.08	183.32	195.6
66271	16.73	15.5	16.65	17.79	27.19	11.49	19.65	13.3	11.47	14.72	12.74
66454	3.38	3.59	3.48	3.38	5.05	2.95	4.14	3.22	2.99	2.59	2.93
17145	0	0	0	0	0.06	0	0	0	0	0	0
16590	42	41.75	41.78	36.13	10.43	62.93	8.19	40.93	41.74	31.72	44.53
56554	0.19	0.13	0.01	0.26	0	0	0	0.11	0.04	0	0.04
105244938	0	0	0	0	0	0.04	0	0	0	0	0
213452	7.58	6.54	6.14	6.25	4.93	8.88	5.79	7.66	8.17	7.3	7.38
19092	2.32	2.82	1.98	2.56	0.11	7.33	0.35	4.57	4.92	4.16	5.14
229898	5.52	6.29	6.36	6.53	3.01	4.98	2.38	6.54	6.13	6.94	9.05
19720	22.96	22.14	23.6	22.53	13.73	17.58	16.92	17.31	18.57	19.91	17.61
72946	12.49	13.76	11.82	12.32	11.57	14.91	11.9	13.17	15.22	14.21	15.69
433070	0	0	0	0	0	0.02	0	0	0	0	0
66212	151.25	145.98	165.57	139.94	91.64	67.88	88.97	81.49	80.86	81.51	78.44
238276	30.98	29.6	21.28	30.71	0.36	67.49	0.36	46.28	43.31	33.53	39.89
27084	0.07	0.07	0	0.06	0.29	0.12	0.13	0.13	0.12	0.12	0.12
73230	3.81	3.96	3.71	3.6	1.03	9.74	0.74	6.12	6.72	5.47	6.51
93670	0	0	0.35	0	0	0	0	0.05	0.09	0.1	0.05
57390	0.38	0.3	0.3	0.29	0.38	0.07	0.32	0.21	0.28	0.21	0.07
22305	0	0	0.02	0	0	0	0.02	0	0	0	0
74477	3.85	3.36	4.22	4.07	3.36	3.54	4.27	3.73	3.75	4.15	3.63
14729	1.27	0.66	1.8	0.75	0.17	1.49	0.18	0.92	1.81	1.49	1.65
66586	20.4	17.81	18.32	21.13	88.1	14.95	36.28	14.58	13.26	21.94	14.61
16410	9.63	8.35	8.08	8.54	8.69	9.13	11.72	8.99	8.71	9.16	7.83
224530	0.9	0.44	0.64	0.66	3.39	0.28	1.47	0.33	0.06	0.87	0.37
11648	0	0	0	0	0.08	0	0.08	0.07	0	0	0
638262	3.13	1.64	1.28	1.45	0	0	0	0.16	0.09	0.24	0.04
239083	0.71	0.65	0.88	0.48	0.6	0.53	1.02	0.47	0.5	0.32	0.42
100043772	1.15	0.93	0.73	0.88	0.47	1.1	0.49	0.95	0.98	0.92	0.67
101055745	0	0.11	0.01	0.2	0.4	0.09	0.48	0.15	0.2	0.13	0.12
626848	7.83	9	5.82	7.52	7.79	8.98	5.93	10.86	8.28	6.3	8.61
52055	9.4	10.35	8.99	8.75	9.06	8.74	11.68	7.92	7.62	6.88	7.56
15874	0	0	0	0	0.18	0	0.09	0.08	0.16	0	0.08
18647	11.17	12.47	11.1	11.91	6.23	19.33	6.41	18.3	15.87	14.76	17.53
20962	0.59	0.43	0.76	0.43	9.7	1.4	3.89	0.67	0.86	0.93	0.76
242286	0	0	0	0	0	0	0.17	0	0	0	0
72486	3.26	2.91	2.72	3.02	2.54	3.25	2.88	2.48	2.84	2.5	2.54
27275	7.86	8.92	9.86	8.3	5.96	7.72	6.2	7.38	8.07	9.44	8.68
231050	12.39	11.45	11.05	11.94	11.02	13.34	11.54	11.95	11.79	12.07	12.7
99982	17.15	19.05	20.58	18.73	17.06	18.98	15.95	18.52	19.93	19.59	19.38
626391	1.4	1.36	1.06	1.72	0.81	1.65	1.01	1.53	1.51	1.15	1.15
235132	6.49	5.86	5.15	5.25	4.61	6.14	4.66	6.23	7.57	7.31	5.92
54201	2.07	1.92	1.97	2.11	2.56	2.61	2.18	2.4	2.43	2.6	2.42
382252	4.39	4.03	4.16	4.03	2.84	4.26	3.47	4.15	3.55	3.71	3.89
238393	51.64	73.57	80.58	47.66	0.44	5.94	0.39	5.22	4.96	4.12	11.88
11798	28.67	25.24	23.65	26.43	13.61	36.11	13.77	32.74	32.7	30.17	29.56
20873	3.78	3.36	4.81	4.12	1.57	1.86	2.09	2.01	1.8	2.11	2.28
230753	38.32	38.32	37.12	39.67	38.75	46.4	46.97	42.78	41.61	40.48	43.38
109254	1.68	1.61	2	1.66	32.9	0.93	14.05	0.86	1.04	2.92	0.82
383619	7.95	6.29	6.84	5.98	2.6	4.08	2.81	4.54	4.07	4.63	4.99
70549	3.12	2.97	2.25	2.76	4.06	4.63	6.08	4.06	3.85	3.63	3.65
216971	9.73	10.56	8.46	9.34	8.09	11.66	8.13	12.12	12.59	10.83	11.49
66241	16.67	15.85	18.02	16.1	36.55	17.71	39.72	17.4	18.94	18.43	18.18
72948	11.33	7.84	5.11	7.68	13.15	12.13	9.1	12.12	12.94	9.4	7.88
21881	59.7	62.36	73.2	63.01	547.33	42.84	199.74	41.17	39.1	49.74	42.11
257632	2.21	1.67	2.01	1.18	0.69	0.87	0.55	1.45	1.15	2.29	2.04
381399	0	0.03	0.06	0	0.03	0	0	0	0	0	0
66230	14.41	13.38	16.44	15.67	21.59	11.55	20.06	12.2	12.17	10.18	12.77
11651	90.65	102.53	94.25	96.01	80.67	98.38	76.07	93.62	96.81	90.64	99.73
19727	6.08	6.15	6.54	4.98	5	6.34	4.34	5.32	5.94	5.99	6.71
192156	12.4	12.94	13.34	12.78	9.4	7.26	7.56	8.74	7.82	8.99	9.03
432555	1.88	2.05	3.31	2.71	1.57	0.91	0.92	1.55	1.13	1.66	2.01
74011	4.83	5.27	3.35	4.49	3.59	6.4	4.1	5.46	6.53	5.88	6.43
27274	0.74	0.85	0.95	0.95	1.15	1.14	0.86	1.46	1.36	1.62	1.01
64051	0.57	0.46	0.44	0.42	1.08	0.46	1.68	0.37	0.29	0.42	0.25
78076	0	0	0	0	0.3	0	0.53	0	0	0	0
327987	8.5	8.26	7.63	8.11	5.83	9.05	6.92	9.09	9.89	9.05	8.77
239691	126.17	117.16	131.01	129.97	70.14	71.35	84.38	90.64	84.3	83.61	95.98
29849	0	0.13	0.07	0	0	0.06	0	0.06	0	0	0
19165	14.52	14.03	15.71	12.19	11.37	14.82	9.58	14.9	13.31	12.78	13.65
14419	0.47	0.64	0.83	0.71	0.19	0.67	0.1	0.26	0.68	0.53	0.59
71367	0	0	0	0	0.29	0	0.29	0	0.08	0.09	0
12028	54.37	57.88	60.41	53.94	31.59	47.18	26.52	49.01	50.1	50.07	50.13
239420	0	0	0	0.01	0	0	0.01	0	0	0.01	0.01
72123	8.78	8.14	7.34	6.43	3.9	6.11	4.92	6.57	7.52	6.41	6.95
216616	101.86	78.43	53.55	79.99	28.49	70.89	21.93	72.74	76.11	74.25	68.47
384198	2.27	3.07	5.24	5.65	5.41	1.74	2.4	2.69	2.58	3.51	3.32
210009	5.38	4.86	5.18	5.11	4.58	5.6	4.98	4.73	4.89	4.01	4.62
434223	2.57	2.31	2.22	2.03	0.51	2.08	0.55	1.29	1.24	1.34	1.35
57753	4.63	4.28	4.4	4.83	4.45	4.33	4.48	4.69	4.18	4.5	4.41
20983	0	0	0.04	0	0.6	0	0.84	0	0.05	0.05	0.02
13661	11.5	10.24	13.84	13.9	26.47	4.83	28.35	13.34	11.72	18.41	14.23
269682	8.84	9.15	8.72	8.65	6.82	9.51	9.17	9.33	8.99	8.28	8.69
22355	2.78	4.16	3.41	3.13	1.98	5.44	1.36	4.7	4.62	5.08	5.21
20716	128.88	192.67	167.13	128.07	11.87	12.87	9.36	25.34	23.83	25.6	43.38
100041194	4.32	3.54	2.71	3.61	3.38	3.81	3.15	3.95	3.21	2.9	2.63
320802	4.64	8.65	5.51	7.5	5.75	13.06	3.35	8.42	9.79	6.62	11.08
71131	1.46	1.3	1.56	1.29	1.47	1.7	1.59	1.7	1.83	1.37	1.85
70503	4.78	4.97	8.26	7.7	25.49	3.97	17.91	5.07	5.77	6.77	4.86
214951	6.08	5.85	5.13	5.72	7.06	3.72	5.06	5.12	4.79	6.21	6.13
66129	19.3	19.23	16.53	20.31	26.96	31.49	26.25	26.54	27.68	20.78	22.87
73191	0.05	0.05	0	0.03	0.03	0.02	0	0.08	0.12	0.08	0.02
76293	721.88	823.9	818.47	701.99	85.78	858.3	89.93	607.25	557.8	894.58	1068.96
12262	124.24	159.76	122.71	125.19	37.54	20.22	38.49	39.39	36.59	43.07	58.63
16527	8.64	8.78	7.76	6.43	56.3	15.47	15.33	13.74	12.91	14.14	15.22
195646	0	0	0.01	0	0.05	0.02	0.05	0.02	0	0	0
319185	0.45	0	0	0.92	0.52	0	1.71	0	0.56	0	0
22227	0	0	0.04	0.04	338.8	0.21	98.32	0.11	0	42.06	0.07
19252	51.65	52.76	41.68	49.81	60.14	152.49	37.92	119.63	85.32	71.08	114.2
320022	0.19	0.18	0.27	0.29	0.11	0.24	0.12	0.16	0.16	0.24	0.13
68001	21.01	18.9	32.25	31.66	39.1	15.13	22.61	20.82	21.49	26.17	25.9
208151	0	0.01	0.02	0	0.03	0	0	0.01	0.01	0.03	0.01
74012	6.06	6.14	5.25	6.24	4.89	3.92	4.1	4.86	5.21	4.97	5.2
108089	25.34	23.52	19.43	17.46	5.59	31.93	4.01	33.73	29.94	27.82	34.6
272009	0.04	0	0.11	0.02	0.2	0.04	0.14	0.08	0.1	0.04	0.04
50875	64.2	59.34	52.3	59.17	28.1	79.94	29.43	72.17	74.51	59.72	64.46
16716	0.55	0.5	0.96	0.9	4.83	0.34	15.87	0.31	0.36	0.95	0.52
66962	5.38	6.58	6.92	6.33	7.75	6.7	8.24	6.25	6.86	6.93	7.58
58520	23.63	21.46	24.38	23.59	23.18	19.72	20.43	19.25	19.43	18.67	19.41
100042939	0	0	0	0	0	0	0.06	0.03	0	0.1	0
100504491	2.54	3.72	5.16	4.85	10.83	2.28	5.79	3.21	3.81	4.51	4.43
98682	11.55	12.02	11.59	13.46	17.45	16.89	23.04	15.26	13.44	14.88	13.86
217138	82.57	76.39	99.9	91.18	45.63	51.8	44.93	88.15	72.56	96.45	94.4
246228	7.3	7.26	6.69	5.52	13.19	2.87	10.06	3.36	3.77	5.93	3.33
12565	0	0	0	0	0.13	0	0.09	0	0	0	0
320997	2.93	2.22	2.49	2.87	2.01	2.02	0.93	2.54	2.6	2.26	1.91
433294	0.06	0	0.06	0	0.06	0.04	0.05	0	0.05	0	0
224860	3.92	4.16	4.14	3.49	2.3	3.29	4.66	2.75	2.39	2.35	2.84
619329	2.87	2.6	3.32	2.42	0.56	1.99	1.22	1.84	1.85	1.91	1.92
67704	62.83	64.16	68.46	67.06	49.03	41.64	35.22	47.3	46.32	49.92	49.82
14065	0.79	0.59	0.5	0.57	0.41	0.39	0.55	0.33	0.49	0.47	0.29
394430	0	0	0	0.04	0	0	0	0	0	0	0
232174	10.06	3.83	4.21	6.29	3.88	2.25	3.6	33.54	1.44	6.3	24.16
13196	11.93	12.56	11.14	11.13	9.13	15.89	10.4	12.35	13.59	11.97	12.55
70350	14.13	13.46	19.81	17.75	33.79	5.07	21.03	6.69	5.93	13.18	9.05
268752	12.07	10.22	10.05	10.2	7.39	6.78	8.78	6.25	6.48	6.5	6.3
213011	1.6	1.26	1.24	1.2	1.17	1.66	1.17	1.67	1.61	1.29	1.38
217666	2.28	1.75	2.08	2.16	7.33	2.42	7.64	2.33	1.91	2.16	2.26
434341	3.33	2.91	2.57	3.07	1.34	2.55	1.17	1.91	2.65	2.1	2.32
74129	0	0.02	0	0.02	0	0	0	0	0.02	0	0
230597	7	7.04	6.67	7.74	10.07	11.11	9.62	9.43	10.43	7.62	9.02
12961	0	0	0	0	0	0	0	0	0.08	0	0
320091	0	0	0.02	0.05	0.26	0.02	0.5	0	0	0.04	0.02
330188	0.03	0.06	0.03	0.15	0	0	0.03	0.09	0	0.03	0.03
102657	3.32	4.3	4.5	3.63	2.87	3.2	2.95	2.53	2.36	2.15	2.2
241732	3.56	3.1	3.04	2.78	1.62	3.22	2.11	2.41	2.69	3.16	3.16
68612	22.39	27.55	35.26	29.55	5.3	6.13	14.24	7.51	6.64	7.43	10.68
13589	21.48	20.47	20.69	21.09	13.39	21.08	13.89	20.91	20.15	20.1	20.57
228026	2.76	2.01	2.51	2.41	14.57	4.34	11.97	3.48	3.17	3.57	3.45
381974	0.1	0.23	4.17	2.2	4.15	0	1.33	0	0.06	0.06	0.12
56774	25.41	23.54	24.01	29.21	3.22	23.14	3.24	30.99	28.42	27.41	30.32
211151	34.77	31.7	46.08	38.74	37.01	25.06	32.78	27.14	25.37	31.42	27.27
114128	24.22	22.99	25.06	27.46	45	28.18	43.1	28.13	29.59	30.26	27
320027	0.66	0.7	0.6	0.6	1.97	0.3	2.75	0.16	0.17	0.53	0.33
71373	1.78	1.84	1.6	1.63	0.46	0.89	0.54	0.99	1.1	1.27	0.67
319262	3	3.09	2.97	2.98	2.19	3.82	2.68	2.33	2.74	2.81	3.27
66404	33.58	35.6	34.62	33.68	38.54	34.17	30.48	35.59	36.05	36	35.01
74018	6.18	5.95	6.4	4.63	5.17	5.51	7.05	5.64	5.42	5.15	5.1
56274	15.56	12.88	15	15.66	12.68	16.01	11.88	14.44	14.73	14.67	15.16
269966	14.91	14.26	15.14	14.53	11.99	13.41	13.5	14.89	14.37	14.86	15.25
75799	0.8	1.8	2.73	3.24	5.14	0.41	1.96	1.36	0.95	1.99	0.87
26367	0.04	0.08	0.05	0.08	0.23	0.04	0	0	0.02	0.03	0
100038657	0	0.03	0.08	0	0.35	0	0.46	0.12	0	0	0
238333	0.88	1.04	1.11	1.22	0.81	0.45	0.71	0.55	0.65	1.17	0.58
140497	10.33	10.11	11.17	9.78	1.54	6.37	1.9	10.52	8.53	9.24	9.64
23983	139.84	141.25	146.21	135.42	134.88	119.47	135.23	126.42	129.47	130.29	136.39
100502950	0.29	0.28	0.99	0.52	0.73	0.35	0.47	0.2	0.2	0.23	0.22
217154	6.51	6.91	7.82	5.8	0.31	1.04	0.3	1.65	1.12	1.48	1.19
67636	13.31	12.09	11.64	11.51	52.17	12.51	26.76	11.2	10.57	14.14	11.66
75219	8.57	7.97	12.3	11.93	14.66	5.89	9.9	6.9	7.11	8.98	6.78
320181	0.7	0.78	1.12	0.93	2.07	0.49	1.63	0.72	0.42	0.89	0.55
66496	67.22	71.95	70.72	66.1	84.65	70.39	74.02	72.28	67.36	65.27	81.35
11754	2.24	2.5	2.21	2.21	100.29	2.34	49.03	1.9	1.42	7.8	2.81
208117	5.07	4.51	4.45	4.63	3.28	4.86	2.75	4.67	5.2	4.96	5.06
258828	0	0	0.07	0	0	0.03	0	0.05	0	0	0.06
67366	0	0	0	0	0	0	0	0	0	0	0.08
66044	5.49	6.32	5.96	6.28	10.84	10.04	10.03	7.97	9.1	9.08	8.9
68259	6.87	6.41	7.85	8.19	7.69	6.07	7.83	7.37	6.51	7.1	7.44
380629	20.26	19.35	15.98	19.7	10.95	25.58	11.05	24.12	25.95	20.4	21.11
17022	0.73	0.91	1.51	1.89	73.48	3.51	95.68	3.25	2.59	9.62	3.46
238726	2.48	1.73	4.67	4.63	8.84	1.07	5.08	1.86	1.58	3.75	2.08
64379	0	0	0	0	0.02	0	0	0	0	0	0
75785	13.78	14.72	13.2	14.41	10.13	16.57	13.17	18.22	17.71	15.31	17.71
232431	252.36	250.43	216.59	253.26	43.22	357.7	42.3	291.2	290.7	229.52	235.03
13603	1.7	1.88	2.11	1.57	8.96	1.13	5.3	1.66	1.09	1.56	1.21
104099	15.74	14.03	12.93	13.96	5.77	16.71	4.28	18.84	20.45	19.47	19.02
58212	0.06	0.02	0.06	0.03	0.38	0.04	0.42	0.09	0.03	0.04	0.19
242851	0	0.16	0.11	0	3.14	0	3.04	0.05	0.05	0.97	0
627626	0.01	0.01	0	0.03	0.16	0	0.06	0	0	0.03	0.01
80883	0.03	0.05	0.06	0.04	0.53	0.03	0.53	0.03	0.06	0.09	0.03
224648	2.41	2.38	2.06	2.22	9.98	2.02	6.35	2.21	2.21	2.47	1.94
12983	26.66	30.73	31.92	33.02	4.15	8.24	2.87	31.16	23.83	25.01	30.77
11500	0.38	0.12	0.16	0.17	0.02	0.29	0	0.28	0.29	0.17	0.15
57248	4.73	4.01	5.44	4.35	6.6	1.71	1.56	2.15	2.68	3.58	3.9
238405	0.1	0.11	0.11	0.08	0	0.03	0	0	0.03	0	0.03
227615	10.04	9.25	8.67	8.66	9.7	9.62	9.13	7.87	10.05	9.39	9.83
233164	0	0	0	0	0.02	0	0	0	0	0	0
73032	0	0	0	0	0.13	0	0	0.06	0	0	0
103284	8.27	8.81	8.04	7.43	7.52	9.21	6.42	8.15	8.41	8.39	10.2
19227	0.78	0.89	1.3	0.99	3.93	0.59	3.12	1.05	1.47	1.96	0.79
224703	40.86	41.29	45.34	41.89	41.77	42.92	34.2	42.63	46.21	43.35	45.39
546729	0.06	0	0.06	0	0	0.06	0.13	0	0.06	0.06	0
321019	3.65	3.33	2.83	3.06	1.44	1.71	1.12	1.3	0.95	1.48	1.73
243983	7.69	7.43	8.26	8.58	7.86	7.34	9.02	6.63	6.47	6.72	7.24
78655	6.96	7.53	6.42	8.54	7.9	6.08	7.07	8.18	6.43	6.73	4.04
19683	0.05	0.12	0.02	0.08	0.02	0.06	0.07	0.1	0.04	0.12	0.01
72999	12.95	13.47	13.02	14.81	16.58	13.84	15.74	13.89	14.25	12.59	13.29
12334	82.05	87.1	68.65	79.28	61.24	102.07	49.39	98.71	95	79.5	88.94
78267	28.09	27.58	29.12	27.48	16.52	23.68	13.88	23.81	24.1	30.52	25.25
51813	9.58	9.57	9.68	10.03	8.53	9.28	6.19	8.61	8.65	8.87	8.88
27403	10.3	11.39	10.23	10.75	6.59	10.56	7	10.16	8.68	8.55	10.21
74359	2.58	3.05	3.12	2.62	2.27	2.74	2.48	3.41	3.27	2.96	3.85
74256	7.35	6.97	6.51	6.8	5.02	5.88	4.97	6.01	6.12	6.23	5.62
252875	4.18	3.32	2.73	3.84	4.62	4.32	4.5	4.27	4.34	3.5	3.54
78593	0.25	0.28	0.46	0.51	0.44	0.17	0.74	0.25	0.25	0.37	0.09
56360	21.13	21.28	19.67	18.72	17.44	24.54	16.94	23.21	21.71	18.46	20.35
224697	58.06	60.4	55.92	61.11	16	83.51	15.25	78.71	72.7	83.44	80.14
241118	0	0	0	0	0.02	0	0	0.02	0	0.02	0
100042424	0.07	0.09	0.34	0.12	0.1	0.07	0.18	0.11	0.07	0.16	0.22
18595	32.15	40.3	34.15	32.18	9.62	56.94	12.2	52.51	49.66	40.92	52.14
70747	41.19	34.65	30.26	38.62	8.62	60.33	6.18	46.48	48.52	34.99	38.21
70527	14.71	14.64	15.66	14.37	14.55	15.84	14.01	16.53	14.41	14.98	14.64
11615	15.32	17.63	17.97	16.63	19.25	12.12	22.11	11.72	12.23	11.58	11.8
239611	0.08	0.07	0.07	0.06	0.74	0.09	1.55	0.1	0.08	0.62	0.08
235431	33.9	35.54	29.26	29.16	6.54	43.91	5.98	40.05	33.9	31.67	40.78
100503353	3.26	3.15	2.78	2.75	2.1	4.21	1.91	4.81	3.96	3.33	3.37
69129	3.76	3.69	5.34	4.45	6.78	2.96	5.64	3.22	3.14	3.75	3.78
217698	0	0.16	0	0	0	0	0.18	0	0	0.2	0
414872	7.08	6.4	6.35	6.33	7.18	8.37	9.89	7.56	7.52	6.86	7.33
67197	55.47	47.76	50.85	47.08	43.45	51.42	40.84	56.33	52.06	50.63	49.21
216527	19.81	25.43	23.53	20.69	18.51	23.95	17.42	20.6	23.32	19.57	21.83
67367	24.46	18.58	20.77	20.6	14.63	17.92	15.21	18.34	19.52	20.73	18.27
108161	0	0	0	0	0.05	0	0	0	0	0	0
227746	6.21	6.13	7.05	6.49	9.45	5.53	7.92	5.54	6.05	5.24	6.28
56710	1.65	1.96	1.54	1.76	0.41	0.83	0.26	1.27	1.29	1.22	1.38
27398	17.42	18.29	19.15	19.37	32.59	16.94	25.56	17.67	16.41	16.58	16.31
227059	8.54	8.32	8.78	9.64	11.04	10.37	17.67	10.39	10.22	9.03	9.98
74490	3.38	2.5	3.08	2.7	2.62	4.32	7.18	3.52	3.31	2.91	3.7
18577	7.58	7.05	6.81	6.72	10.06	11.14	7.82	10.38	9.91	9.57	9.29
100043332	3.5	3.56	8.31	6.6	7.94	2.44	4.11	2.75	3.41	4.34	3.1
29861	0.53	0.48	0.49	0.79	0.74	0.61	0.53	0.38	0.49	0.61	0.46
14758	22.25	20.85	19.42	19.92	8.45	23.13	8.49	20.81	21.68	19.73	17.96
228875	17.11	17.27	19.28	17.22	17.41	13.29	17.91	14.57	12.55	16.57	14.62
11964	39.16	36.72	36.64	33.8	27.68	33.95	30.39	30.45	31.18	28.7	30.94
224105	24.8	24.03	23.55	23.37	17.7	25.36	17.52	23.96	22.68	23.02	22.94
382073	11.92	11.05	9.63	14.08	10.14	9.65	8.69	11.42	11.49	10.89	10.81
384059	1.63	1.23	0.94	1.38	0.1	3.1	0.5	2.11	1.84	1.96	2.07
239760	0.36	0	0.28	0	0	0.05	0	0	0	0.24	0.05
67991	7.5	6.53	5.97	6.91	12.82	7.84	12.72	6.66	6.9	7.75	6.92
319670	1.06	1.01	0.89	0.99	1.52	0.8	1.94	1.01	1.03	1.17	0.83
239647	16.38	13.4	13.04	12.71	4.69	17.92	3.14	18.06	15.49	13.52	15.29
20890	0	0	0	0.08	0	0	0	0.04	0	0	0.04
30841	7.39	8.84	7.71	7.92	6.5	7.28	6.59	5.89	6.35	6.5	7.72
68026	8.03	8.09	9.65	7.14	1.55	1.72	4.81	1.76	1.43	2.32	2.12
18185	0.04	0.08	0.11	0.04	0.08	0	0	0.04	0.11	0.07	0.08
319239	0	0	0	0	0	0	0.04	0	0	0	0
100042295	0	0.58	0	0	0.62	0	0	0	0	0	0.46
212937	7.43	8.4	7.37	10.41	2.2	6.1	2.15	5.08	4.8	4.91	6.36
56367	22.52	21.44	22	23.61	24.38	27.72	21.95	24.74	25.28	25.86	23.55
320795	24.45	25.62	22.31	24.3	26.41	32.18	22.7	26	27.21	22.52	26.48
16834	16.48	18.28	18.78	18.45	17.37	20.81	19.04	20.52	19.88	19.83	21.88
21402	110.23	103.72	106.05	105.95	160.06	100.47	186.64	110.73	109.74	123	108.3
654818	0.76	0.79	1.34	0.77	1.23	0.62	0.9	0.87	0.72	1.1	0.93
383348	0.07	0	0	0.03	0	0	0.07	0	0	0.1	0.08
58237	20.69	17.92	14.05	16.97	1.22	20.32	0.57	18.25	20.75	18.31	20.09
72821	0.34	0.29	0.17	0.26	0.61	0.24	0.94	0.24	0.24	0.38	0.13
279653	0.57	0.55	0.56	0.49	0.8	0.95	0.69	0.64	0.71	0.76	0.76
320534	5.21	6.25	5.44	5.3	5.85	5.83	5.89	5.77	5.54	4.86	5.68
67466	13.81	12.7	13.15	13.73	10.27	15.81	14.03	14.24	14.33	12.14	13.6
22409	0.06	0	0.09	0.06	2.13	0	0.91	0	0.03	0.24	0
626970	0	0	0	0	0.28	0	0	0	0	0	0
66482	8.75	8.59	10.02	10.11	8.22	11.88	10.19	10.69	9.86	8.43	10.08
67706	32.96	35.68	38.12	32.81	32.57	28.9	25.98	29.04	32.25	31.35	31.72
541463	0	0	0	0	0	0.03	0.05	0	0	0	0
171580	13.17	13.28	11.97	13.36	5.42	16.59	6.92	11.93	12.62	11.95	13.75
54194	27.37	27.54	26.18	29.35	23.75	32.9	26.46	29.33	29.54	30.81	31.93
380855	3.27	3.42	3.11	3.24	1.69	2.39	1.79	3.5	3.09	3.32	3.25
503610	45.86	54.37	49.44	47.44	18.73	57.98	17.57	50.49	54.56	43.54	52.4
216131	12.91	13.41	12.98	13.23	15.13	13.45	15.81	13.02	12.44	12.15	12.73
109731	15.03	13.41	10.78	12.56	29.36	24.56	14.06	22.34	21.21	18.49	19.18
71941	11.66	10.72	12.71	12.68	10.52	10.05	12.44	8.93	8.97	9.13	8.36
17219	10.31	8.98	10.4	9.81	3.63	4.66	5.41	3.87	3.5	3.5	3.81
69126	56.23	53.67	51.23	52.54	67.15	46.28	52.47	48.18	41.28	46.52	46.12
93725	0.27	0.24	0.26	0.34	0	0	0	0	0	0	0
226041	6.84	7.81	7.2	6.05	7.13	15.8	4.95	11.42	10.64	9.59	10.68
69481	0	0.09	0.14	0.04	0.14	0.08	0	0.08	0.13	0.35	0.21
230612	0.41	0.54	2.07	1.81	4.05	0.03	4.02	0.2	0.14	1.3	0.31
20196	81.2	74.48	78.64	77.45	72.52	69.37	45.66	87.43	84.75	67.78	71.53
66113	0.03	0.06	0.06	0.03	0.03	0.06	0.03	0.02	0.09	0	0.03
19328	82.5	73.88	71.4	73.63	40.34	99.13	43.97	92.62	92.36	82.11	86.25
18007	8.65	9.3	7.26	8.9	8.46	12.61	10.96	10.28	10.9	10.68	10.34
69623	0.14	0.27	0.06	0.32	0	0.21	0.28	0.14	0.31	0.23	0.2
110789	0.12	0.13	0.16	0.19	0.16	0.08	0.16	0.15	0.15	0.2	0.14
107885	5.87	9.89	10.98	11.04	6.95	7.45	6.67	6.76	6.3	5.72	7.9
78767	0.59	0.41	1.15	1.29	0.99	0.28	0.42	0.45	0.42	0.57	0.42
12229	8.73	9.37	7.77	7.48	1.28	3.78	0.91	3.93	3.9	4.02	4.37
77305	26.5	26.11	23.95	25.8	21.45	27.14	21.72	26.45	27.23	24.68	24.65
232035	2.58	2.1	3.42	3.03	3.43	2.94	3.2	2.98	3.03	3.74	2.77
434204	10.3	11.06	9.46	10.84	10.68	11.76	10.63	10.94	10.67	12.56	12.39
18491	0.23	0.18	0.21	0.17	0.7	0.23	0.74	0.27	0.33	0.38	0.23
209232	0.08	0.11	0.03	0.18	0.36	0.07	0.14	0.07	0.07	0.1	0.02
76974	9.71	10.13	10.18	10.75	15.52	4.29	14.81	6.61	6.85	8.14	6.75
209239	1.08	1.1	0.99	0.8	0.38	1.18	1	1.27	1.01	0.91	0.94
22289	10.48	9.91	8.97	9.94	6.85	11.56	8.71	10.25	10.89	9.66	9.33
246229	4.85	4.02	4.56	4.52	5.11	5.35	4.73	4.29	4.68	4.57	4.6
11595	0	0.02	0.02	0.02	12.6	0	17.3	0	0.02	3.15	0.02
622307	0.03	0	0	0	0	0.03	0.03	0	0	0	0
320974	17.32	11.56	8.52	12.87	0.89	7.36	0.51	7.23	6.12	6.67	6.29
67238	12.43	11.23	11.64	11.91	11.55	14.3	16.4	14.57	13.71	14.25	15.36
67207	6.57	7.07	6.59	6.01	8.62	5.12	6.4	6.94	5.83	6.17	5.96
13383	21.26	20.03	19.58	20.83	18.29	23.07	23.99	22.56	21.12	19.21	20.28
101502	35.86	33.73	31.38	29.92	25.42	21.5	17.71	24.68	26.12	22.95	24.92
751864	0.16	0.41	0.53	0.9	0.11	1.54	0.45	0.79	0.19	1.3	1.25
83946	6.37	5.11	5.14	5.64	4.27	5.99	4.67	5.78	6.03	6.49	5.2
71684	12.83	10.97	13.55	13.78	12.16	12.66	10.37	12.27	11.94	13.4	13.97
56043	8.48	7.78	7.58	8.39	16.49	6.76	9.5	7.71	7.1	8.14	6.92
69852	0.29	0.25	0.18	0.3	0.05	0.32	0.03	0.63	0.75	0.53	0.37
17350	6.97	6.58	6.65	6.5	6.83	6	8.17	5.37	5.81	6.12	5.33
67020	12.21	10.32	8.46	8.77	8.86	14.09	7.85	13.97	10.77	12.58	11.49
27410	60.8	63.39	63.24	61.87	27.44	72.74	32.59	70.19	73.09	58.03	63.72
74035	9.5	9.49	9.74	9.15	8.11	7.7	7.92	9.21	8.6	8.58	8.55
76399	0	0.08	0	0	0	0	0	0	0	0	0
13038	89.68	87.15	87.91	86.96	17.25	6.2	23.01	21.13	15.95	16.99	18.7
19065	0.1	0.19	0.33	0.06	0	0.03	0.07	0.06	0.03	0.06	0.03
107939	13.41	12.47	12.75	12.58	10.82	13.03	10.87	13.44	13.24	13.62	13.36
56809	5.43	4.86	5.02	4.84	3.72	5.6	4.12	5.21	5.19	5.07	5.25
243862	0	0	0.07	0	0.07	0	0.08	0	0.03	0.07	0
66104	0.2	0	0	0.09	0.81	0.17	0.69	0.15	0.4	0.49	0.2
12821	0.38	0.59	0.4	0.37	6.62	1.99	4.33	0.89	0.97	2.19	0.93
77569	78.09	85.09	68.17	75.67	5.73	156.35	10.54	127.86	132.23	108.82	118.64
97484	14.87	16.18	17.44	15.66	13.57	14.74	13.45	13.66	12.59	14.97	15.41
72361	8.44	9.65	7.43	9.33	11.78	20.18	9.42	15.13	16.16	17.79	16.53
66972	23.59	23.9	24.31	24.39	75.8	29.6	55.71	31.26	30.07	29.64	30.68
70439	22.85	23.79	23.26	23.71	18.27	23.21	17.07	20.45	19.71	24.38	24.99
71903	1.08	0.6	0.82	0.87	1.56	0.8	1.24	0.89	0.64	1.32	0.7
15242	15.28	14.12	11.82	10.45	13.6	13.31	19.83	14.66	17.28	13.08	14.76
67534	8.53	7.25	7.66	8.41	5.55	7.55	6.2	7.47	8.46	8.6	7.12
102641068	0.26	0.13	0.21	0.29	0.23	0.19	0.14	0.23	0.21	0.21	0.23
13593	0.04	0.03	0.02	0.06	9.12	0.14	5.39	0.05	0.04	0.41	0.05
20022	37.13	40.29	41.09	40.85	43.16	37.03	38.65	43.42	39.26	39.08	40.36
56187	12.93	12.46	13.29	12.66	11.35	12.44	13.01	12.11	12.35	12.22	11.86
216976	0.58	0.46	0.44	0.36	0.22	0.33	0.45	0.56	0.31	0.35	0.54
12909	12.05	11.59	11.52	13.66	12.01	11.59	11.83	12.27	13.4	10.86	12.12
20661	54.01	55.54	49.97	55	61.74	77.4	69.12	73.47	71.05	61.33	65.39
208748	35.91	35.53	30.58	31.28	7.07	26.35	10.36	26.3	25.35	20.38	21.25
78923	0.75	0.92	0.83	0.73	0.24	0.8	0.19	0.65	0.69	0.68	0.6
69277	3.74	3.79	3.98	2.58	2.68	3.11	1.4	3.57	2.56	3.57	2.62
57258	2.58	2.54	2.28	2.68	1.93	3.17	2.1	2.61	2.96	2.42	2.89
30056	6.99	7.48	8.23	7.38	14.36	5.85	9.51	6.47	5.97	5.43	5.07
17684	25.28	26.59	26.17	23.43	22.38	34.28	23.53	25.43	28.5	25.15	32.33
11552	0.25	0.07	0.08	0.1	0.09	0.19	0.22	0.15	0.17	0.09	0.07
226169	13.88	13.31	14	13.5	9.02	10.15	9.74	13.36	13.15	15.55	12.55
241289	2.21	2.09	2.24	2.2	2.22	2.72	2.8	2.42	2.72	2.81	2.65
22248	16.98	16.84	16.66	17.02	13.07	14.99	12.06	20.09	16.6	13.6	16.82
242603	0	0	0	0	0	0	0	0.02	0	0.05	0
75772	0	0.04	0	0	0.08	0.07	0.08	0.12	0.12	0.04	0.02
16149	2202.96	2475.74	2240.9	2060.93	339.21	956.53	296.34	1217.2	1192.93	1330.11	1561.29
66755	0.04	0.03	0.04	0	0	0.03	0	0.1	0	0.03	0.03
67914	12.69	13.4	13.89	12.53	81.06	13.29	61.86	11.85	9.22	14.65	11.63
20163	74.03	82.49	68.46	73.29	49.15	103.83	46.47	92.71	90.29	80.41	91.75
70604	7.59	6.9	6.76	6.43	5.89	6.62	5.9	6.62	6.36	6.58	7.18
99662	0.1	0.12	0.05	0.12	1.04	0.25	0.92	0.11	0.16	0.12	0.14
84505	12.81	12.54	11.6	12.88	8.44	11.98	10.38	11.52	11.42	11.88	11.53
76668	1.4	2.01	3.81	3.63	5.64	0.97	3.23	1.91	1.64	2.95	2.17
13641	31.04	33.71	29.65	28.54	9.73	64.71	7.1	48.38	54.99	46.02	58.61
229877	26.43	27.79	25.73	26.39	23.14	29.31	20.5	26.6	25.55	24.6	25.49
109697	0.2	0.35	0.2	0.26	0.04	0.25	0.04	0.11	0.07	0.04	0.22
66787	9.37	9.36	10.51	9.35	7.94	8.11	7.41	9.46	9.68	8.84	8.88
63955	7.33	6.55	7.29	6.97	10.69	7.27	6.68	6.99	9.41	8.53	7.05
68051	26.53	26.5	28.65	28.12	26.34	22.76	26.64	29.34	26.95	29.2	25.46
76375	4.11	3.17	4.01	4.43	4.08	2.69	4.26	3.67	3.35	3.78	3.74
626316	0	0.02	0.07	0.09	0	0.03	0	0	0.02	0.07	0.03
258759	0	0	0.07	0	0	0	0	0	0	0	0
268949	0.1	0.12	0.28	0.06	0.1	0.11	0	0.2	0.03	0.12	0.17
218544	2.12	2.62	1.84	1.74	1.63	3.86	1.23	3.34	3.53	2.15	3.19
76088	9.07	9.33	8.13	9	8.83	11.75	10.31	9.91	9.19	9.48	9.86
67956	33.18	33.17	38.62	38.88	43.47	24.93	33.5	31.95	28.21	30.13	29.76
27219	0.03	0.06	0.06	0	0.63	0.05	0.14	0.04	0.11	0.23	0.05
110891	0.12	0.17	0.26	0.19	0.73	0.2	0.57	0.21	0.17	0.32	0.35
271711	0.02	0.02	0.07	0.04	0.23	0.02	0.19	0	0.04	0.08	0
109637	1.6	1.56	1.16	1.1	0.89	2.2	0.92	1.26	3.36	3.74	1.98
63873	1.81	1.87	1.87	1.73	10.74	0.86	14.21	1.12	0.96	2.24	0.99
231151	10.29	9.7	8.91	9.73	12.69	9.89	10.09	9.57	11.37	9.86	10.34
11475	98.78	113.2	107.28	86.52	350.23	57.53	187.07	83.63	67.58	124.78	98.25
19354	38.78	52.12	44.02	38.2	10.21	32.9	17.57	25.01	22.11	23.2	34.25
381921	44.88	46.49	38.84	41.99	24.58	65.41	26.18	56.37	58.89	54.62	59.98
102637806	0	0	0	0.04	0	0	0	0	0.04	0	0
16772	0.25	0.16	0.1	0.15	0.11	0.05	0.06	0.11	0.08	0.11	0.09
386611	0	0.05	0	0	0.05	0.04	0	0.04	0	0	0
333315	0.04	0.05	0.03	0.03	0	0.01	0	0.01	0.01	0.04	0.02
69104	35.86	33.78	39.99	36.78	61.51	29.05	36.62	41.43	41.09	40.32	37.44
30945	21.05	21.13	21.17	20.04	11.65	26.84	14.52	22.36	23.6	19.74	22.13
226421	2.4	2.29	2.15	2.29	1.99	2.42	1.71	2.55	2.39	1.93	1.97
75612	70.49	75.02	70.13	71.42	75.54	66.69	59.44	72.88	69.62	69.2	73.42
231858	7.64	7.83	7.13	8.32	1.94	9.58	1.43	9.45	8.11	7.73	8.32
328019	0	0.06	0	0	0	0	0	0	0	0	0
319455	0.05	0.02	0.03	0	0.33	0.02	0.27	0.08	0	0.09	0.02
68566	0.07	0.06	0.06	0	0.2	0.06	0.28	0	0.1	0	0.06
18761	5.7	5.36	5.52	5.26	3.19	6.82	12.91	4.32	5.12	4.06	5.13
74407	4.5	5.34	8.5	8.1	14.15	2.14	7.04	4.44	3.87	5.88	5.12
108168466	0	0	0	0.16	0.09	0	0	0	0	0	0
226182	2.72	2.26	3.03	2.09	1.71	2.48	1.92	2.62	2.16	1.93	1.95
18994	0.03	0.04	0.01	0.07	0.09	0.04	0.04	0.04	0.12	0.08	0.09
16561	15.55	14.67	13	13.13	20.03	20.34	24.02	19.09	18.94	17.82	16.34
26920	10.61	10.2	10.5	10.68	4.76	8.39	5.95	9.14	8.77	8.82	9.31
22364	18.75	26.92	36.55	37.35	57.02	18.88	20.2	25.85	25.91	35.28	31.01
56524	6.99	7.61	7.6	7.92	6.51	2.58	8.92	3.41	3.51	4.36	4.01
67223	5.38	6.66	7.93	7.21	6.98	5.44	6.51	6.61	4.71	5.31	5.83
234839	32.11	32	28.13	31.62	23.85	34.93	34.96	34.44	34.06	33.46	32.92
76390	0.05	0.02	0.08	0.02	0.03	0.01	0.05	0.03	0.05	0.09	0.01
14359	34.67	30.17	30.14	30.82	24.59	24.31	36.53	27.74	29.94	33.85	28.3
218490	294.64	263.33	289.01	268.9	232.39	225.8	220.61	254.95	253.36	266.62	254.24
22145	20.16	23.19	24.62	20.5	29.8	18.4	73.36	20.81	20.25	22.77	20.27
66890	44.28	45.33	45.33	42.96	42.65	32.69	38.99	35.48	36.28	34.69	37.06
140482	19.88	19.49	16.63	16.38	17.76	23.38	18.59	21.49	22.01	22.98	23.12
22115	0	0	0.09	0	0.1	0.14	0.11	0.08	0.05	0.08	0.1
18483	15.33	15.46	12.68	12.5	20.53	19.01	15.27	16.67	17.42	16.87	17.97
78100	15.45	13.7	14.79	13.9	13.09	14.32	14.82	14.73	13.83	14.93	13.87
380916	12.23	13.14	11.08	11.59	7.44	18.6	9.92	17.67	17.54	13.62	17.19
68106	13.72	14.44	14.25	14.12	19.55	16.59	25.76	15.58	14.77	12.94	13.44
17535	4.53	3.19	3.29	3.83	2.75	3.58	3.55	3.49	3.15	3.54	3.43
109900	9.04	10.68	10.74	10.14	12.7	8.08	13.02	9.39	7.73	8.27	8.25
286940	19.66	17.15	16.65	16.89	13.88	18.4	16.25	19.5	18.08	20.3	18.26
225638	0.32	0.29	0.4	0.4	0.08	0.02	1.64	0.08	0.03	0.06	0.08
56844	22.18	20.32	24.58	21.77	15.34	13.68	19.12	14.22	17.97	18.99	17.37
171286	0.85	1.62	3.83	2.09	1.92	0.58	2.74	0.5	0.2	0.68	0.54
13522	3.8	3.56	11.11	9.46	15.11	2.37	16.75	3.6	3.61	8.27	4.63
230577	1.86	2.14	1.9	1.85	2.44	1.9	2.27	1.6	1.34	1.73	1.87
338363	5.2	4.81	4.46	3.95	4.04	4.79	3.66	5.08	4.9	4.36	4.71
54131	46.17	52.68	46.95	53.27	36.92	48.98	33.48	48.01	48.96	51.45	50.78
245525	0	0	0	0.02	0.06	0.08	0.05	0.04	0.04	0.02	0.06
18782	6.81	7.58	9.59	4.06	4.87	2	4.64	1.53	2.25	3.68	3.29
69940	12.11	10.21	11.72	10.13	8.39	11.92	9.52	11.5	10.55	10.04	10.39
22367	9.36	9.73	9.75	9.02	3.94	8.21	4.52	5.9	6.93	6.26	6.7
76571	1.61	1.66	3.51	2.52	3.11	0.67	1.63	1.4	0.92	1.66	2.19
66993	10.46	11.42	10.15	11.26	12.98	9.96	18.37	11.04	10.85	9.19	10.37
23825	67.36	69.04	76.16	64.43	62.68	53.02	58.97	53.63	57.6	58.88	61.26
72074	0	0	0	0	0	0	0	0	0.06	0	0.03
109658	33.51	30.4	30.93	30.17	20.36	25.29	21.99	24.96	25	26.78	26.6
76479	26.19	24.44	23.83	23.68	17.17	25.61	16.55	25.57	26.05	26.04	25.94
108167333	0	0	0.05	0.02	0	0	0	0	0	0	0
56351	95.44	86.74	100.54	102.1	71.59	58.33	59.56	86.65	95.63	121.92	92.71
70024	1.86	1.28	1.76	1.68	0.37	0.44	1.24	0.34	0.49	0.65	0.49
67863	44.67	43.83	47.37	41.63	79.03	41.21	93.96	40.27	37.88	37.92	37.88
229363	8.63	8.02	8.6	8.4	10.74	6.85	9.62	6.67	6.46	7.1	7.15
103841	15.28	14.41	16.58	15.05	22.98	22.42	25.59	18.47	18.12	19.77	19.97
67936	10.03	10.32	12.04	9.91	8.04	7.26	7.71	8.86	8.26	8.21	8.69
110213	413.85	397.89	409.73	410.75	377.34	428.83	336.69	453.78	466.01	473.13	466.7
76041	3.39	3.06	3.74	2.78	4.26	3.66	3.37	3.7	2.44	2.76	2.74
70152	250.24	263.71	214.88	268.97	321.72	443.43	184.9	365.12	385.33	321.41	358.25
80749	1.15	1.48	1.07	1	2.31	1.94	4.39	1.62	1.74	1.36	1.35
381438	2.39	1.75	1.35	1.63	2.45	2.2	3.96	2.95	2.51	2.34	2.44
19045	145.17	162.05	166.7	148.5	163.83	156.26	135.64	149.9	146.87	132.25	151.09
234069	13.56	13.08	12.84	12.55	11.4	12.86	10.18	13.06	13.75	14.81	13.42
277010	74.11	77.04	58.97	64.04	58.94	87.89	37.24	88.98	100.4	83.34	82.04
22376	10.7	12.86	10.14	10.73	2.97	7.59	5.91	7.01	6.58	5.78	7.81
56727	0	0	0	0	0	0	0	0.06	0	0	0
68737	2.23	2.03	2.02	2.13	2.88	2.88	2.79	2.69	2.82	2.25	2.74
277744	0	0	0	0	0.28	0	0.44	0	0	0.07	0.06
56190	16.39	18.86	16.91	12.93	18.18	14.15	29.02	14.38	15.01	13.64	14.28
26432	16.61	14.89	13.18	15.65	10.24	22.78	12.79	22.6	21.84	19.1	17.49
21771	12.97	12.66	14.44	12.89	16.56	11.61	13.36	13.22	13.09	12.9	13.41
673094	271.51	304.95	264.31	264.55	152.41	261.88	137.64	282.35	315.61	272.06	325.18
74776	21.2	20.62	22.66	22.32	34.19	20.72	30.43	19.18	21.65	23.23	18.48
71030	0.02	0.01	0.02	0.01	0	0.08	0	0.02	0.03	0.02	0.01
56516	23.12	22.17	19.43	19.57	24.54	30	22.01	27.39	28.39	24.32	27.15
226251	35.36	35.19	31.61	32.52	18.97	41.06	22.36	36.11	33.21	33.12	38.15
71481	9.54	8.45	7.89	9.9	5.8	8.6	4.36	9.9	10.32	10.1	9.47
14613	17.58	15.06	15.26	13.76	1.57	26.17	1.17	27.8	25.97	23.85	23.76
77371	5.89	4.61	6.64	6.06	5.04	4.96	5.04	5.22	5	5.62	4.93
59014	11.07	12.91	12.05	11.25	10.37	8.57	7.96	9.37	9.64	10.8	8.78
50926	51.21	48.14	47.78	50.36	39.85	54.13	43.67	50.27	52.4	51	47.83
12371	6.09	7.01	6	6.13	6.19	8.45	6.06	6.32	6.8	5.43	6.93
100043645	0.04	0	0	0	0.05	0	0.04	0.04	0.07	0.04	0
66821	6.14	5.51	5.84	5.69	10.97	6.96	10.18	6.15	5.43	5.69	5.28
77505	1.59	1.4	1.74	1.55	1.75	1.89	1.47	1.37	1.58	1.85	1.4
668310	0.07	0.2	0.11	0.13	0.05	0.06	0.01	0.1	0.04	0.11	0.14
666528	0.04	0	0.04	0.03	0	0.02	0	0	0	0.04	0.04
68126	3.97	4.24	4.68	3.98	15.42	3.71	10.21	3.55	3.4	4.14	2.93
239743	4.24	5.97	5.8	4.25	1.77	5.85	3.05	4	3.87	3.65	4.42
18008	18.48	21.07	16.1	18.31	3.31	36.75	4.56	29.64	26.55	24.79	26.3
56464	8.27	9.96	8.13	8.29	24.73	10.01	22.15	10.31	12.64	11.38	11.82
107895	4.2	4.01	4.42	5.17	6.92	4.25	8.21	3.76	3.89	4.62	4.16
230234	6.5	5.5	6.78	6.6	5.77	6.15	6.09	6.13	5.63	6.19	6.68
13858	30.12	28.45	24.75	26.97	16.25	39.1	18.06	33.53	33.93	31.38	31.51
109359	13.74	12.33	13.2	13.33	12.04	12.71	12.88	14.44	14.15	14.07	13.36
76758	0	0	0	0	0	0	0.08	0.05	0	0	0
194856	0	0	0	0	0	0	0	0.08	0	0	0
101533	0.39	0.04	0.13	0.12	0.13	0.16	0.14	0.22	0.12	0.2	0.19
235040	12.43	13.75	14.26	12.13	14.07	10.78	12.15	11.91	11.99	12.15	10.56
319800	0.02	0.02	0	0.02	0	0	0.02	0	0	0	0.04
24102	0.06	0	0.12	0.06	0.13	0	0.13	0	0	0.29	0.06
16523	2.33	3.65	2.09	3.49	7.78	2.87	7.17	4.28	3.53	2.95	3.59
67763	23.53	24.06	23.16	23.25	23.92	26.6	22.1	24.82	27.64	25.96	24.88
12862	8.46	10.78	11.67	10.02	7.9	18.73	214.99	18.6	13.05	6.7	12.14
66180	11.33	9.57	8.55	9.52	10.93	11.08	13.58	9.82	9.87	10.63	10.41
56790	26.06	24.06	25.29	24.38	18.58	29.04	22.08	25.55	25.81	27.17	25.74
12387	231.35	237.05	249.69	250.15	143.9	212.64	138.06	240.88	226.93	216.25	236.65
69579	1.66	1.46	1.25	1.54	2.02	1.75	1.57	1.66	1.84	1.82	1.98
110794	0.26	0.55	0.46	0.73	0.05	0.05	0.11	0.05	0	0.1	0.09
68475	27.93	30.1	29.29	31.44	22.68	22.02	22.59	23.52	26.21	23.01	25.04
60599	12.97	12.34	12.93	11.71	6.61	16.86	12.74	11.95	14.78	13.74	15.18
268515	2.38	2.84	2.13	2.49	3.08	4.83	2.79	3.33	3.62	2.26	3.3
12799	21.51	25.08	28.06	25.43	24.99	20.37	25.2	19.29	18.53	20.26	21.52
18193	13.54	12.34	11.47	11.34	9.36	13.96	10.84	13.34	12.76	12.69	12.39
14583	27.1	23.06	30.34	30.92	25.27	16.86	34.76	18.68	18.11	22.74	17.78
20317	15.49	15.2	18.74	16.89	143.65	13.89	141.31	18.21	18.62	31.95	20.63
15505	113.29	94.53	101.37	106.22	45.36	23.07	38.06	75.45	96.32	194.49	83.65
67978	6.67	6.89	10.14	9.55	13.22	6.94	10.09	7.11	7.97	8.32	8.84
20856	0.46	0.38	1.12	0.8	4.31	0.89	5.23	1.07	0.67	1.55	0.64
234673	1.73	1.99	1.39	1.98	2.16	3.99	3.02	2.89	3.8	2.83	3.32
282619	5.62	3.26	2.99	4.17	1.99	4.3	0.93	4.34	4.99	4.86	3.17
15407	0	0	0	0	0.03	0	0.03	0	0	0.03	0
23948	1.21	1.17	0.95	1.2	0.94	0.84	0.66	1.17	0.95	1.1	1.07
12380	35.67	31.89	28.74	32.53	27.19	37.02	27.7	34.11	36.12	32.89	30.83
66627	11.95	12.53	14.48	13.22	16.32	9.79	13.99	9.08	10.66	11.98	10.21
15161	14.35	15.25	14.72	15.05	13.04	18.58	16.96	15.75	16.41	14.91	15.53
16796	88.23	91.33	98.79	95.48	53.11	81.19	47.76	85.23	84.35	85.83	94.08
232164	11.28	10.48	9.97	10.17	12.88	11.47	14.48	13.48	11.43	11.1	11.43
268807	0.45	0.39	0.68	0.78	0.55	1.23	2.64	0.94	0.7	0.99	0.98
382231	0	0	0	0	0.03	0.04	0	0	0	0	0
574418	1.04	1.61	1.16	0.92	1.47	1.35	1.09	1.97	1.43	1.82	1.77
75811	0	0.03	0	0	0	0.1	0	0	0	0	0
215900	1.16	0.74	1.51	0.72	0.53	0.37	0.62	0.65	0.58	0.49	0.63
75619	6.74	5.27	6.11	6.33	7.93	5.44	7.86	4.93	5.03	5.2	5.14
81845	15.17	14.64	14.63	13.86	11.36	14.67	11.43	15.33	15.76	14.48	15.92
20766	0	0	0	0	0.24	0	0	0	0	0	0
64424	2.09	2.4	2.26	2.24	2.06	1.93	2.01	1.99	1.82	2.07	1.85
213439	0.94	0.99	0.7	0.71	0.18	1.01	0.26	0.46	0.32	0.38	0.51
50887	13.22	12.64	13	13.22	21.23	14.37	18.77	14.95	13.4	14.77	12.01
17920	11.94	10.64	10.98	10.28	10.69	18.92	13.68	14.52	14.19	12.8	13.7
100039446	0.15	0.04	0.08	0.07	0.04	0	0	0.04	0	0.04	0
381668	13.8	14.7	14.21	13.69	12.82	15.79	13.31	15.75	17.03	17.81	17.18
17069	347.09	344.25	377.5	323.62	320.63	396.74	196.88	364.95	355.2	332.91	429.8
104418	45.81	47.43	43	41.66	19.62	73.4	31.89	60.77	58.83	46.07	60.14
231532	4.34	6.14	3.87	5.17	9.67	9.47	7.3	8.64	9.6	7.25	7.94
11848	312.07	325.2	279.79	300.83	199.1	351.92	209.76	351.1	340.95	293.14	346.39
59092	12.71	14.61	13.72	13.45	14	14.76	16.85	13.51	14.79	15.35	13.92
76872	0.54	0.63	0.69	0.58	1.25	0.52	1.05	0.45	0.75	0.87	0.54
15199	15.58	16.08	16.35	14.78	18.19	13.91	16.63	15.09	14.31	14.41	15.03
654470	4.56	4.76	5.51	6.07	7.41	6.19	6.37	5.08	5.47	4.88	4.94
19663	103.3	100.95	91.43	103.33	122.07	135.86	150.09	120.3	134.15	125.56	125.16
67383	12.85	11.22	13.91	12.65	20.67	14.01	30.25	13.67	13.08	13.92	12.38
78560	13.26	15.31	12.55	12.55	4.63	20.91	4.95	15.56	18.03	16.08	18.73
100043125	2.46	5.29	0.88	3.99	0.97	1.32	2.29	3.11	3.37	3.06	6.31
74470	0.75	0.78	0.84	1.14	0.69	1.11	0.98	0.76	0.69	0.76	0.65
114873	0.04	0.14	0.17	0.17	0.73	0.02	0.62	0.04	0.03	0.16	0.09
22390	8.62	7.16	6.14	8.22	9.65	9.2	8.1	6.73	8.42	7.5	7.29
20290	3.82	4.24	3.14	2.37	0	0	0.14	0.12	0	0.12	0.12
22759	1.92	1.73	1.81	1.43	1.46	2.3	0.8	1.56	0.87	1.79	1.54
30937	13.41	16.82	12.92	13.57	6.46	17.07	13.94	14.76	16.67	10.96	18.19
104318	44.29	42.61	41.99	42.62	35.48	45.55	36.67	46.2	47.69	44.96	45.78
22003	215.19	203.02	195.83	209.34	207.63	195.25	652.19	225.18	195.87	215.8	216.57
17868	0.34	0.41	0.62	0.37	0.65	0.65	0.02	0.4	0.22	0.28	0.46
100502698	12.13	13.18	11.19	11.36	12.41	14.07	17.27	13.57	12.85	12.56	13.06
58172	13.22	12.75	10.68	11.6	7.8	19.58	7.63	16.86	17.77	13.97	15.21
18038	9.3	9.08	9.91	7.97	6.15	8.21	7.2	8.15	8.1	8.35	9.34
94217	0	0.02	0.01	0.01	0.01	0.02	0	0	0	0	0
66308	4.66	5.01	5.7	5.48	5.23	5.94	5.8	4.82	5.02	4.95	4.77
66912	33.05	29.33	38.09	33.21	30.04	23.8	39.12	25.54	24.07	24.65	25.16
73010	0	0	0	0	0.01	0	0.01	0	0	0	0
104303	65.65	65.49	66.27	69.82	70.38	60.86	77.72	61.72	59.63	61.25	59.59
67784	34.91	31.61	32.84	31.32	14.18	46.05	19.82	33.65	37.36	35.19	38.5
98685	26.72	23.2	25	25.71	16.99	19.7	17.81	24.51	27.54	27.17	23.94
66887	18.81	20.1	22.34	20.45	42.2	24.56	31.28	24.86	20.42	23.35	23.41
22184	11.74	10.58	11.33	11.22	8.08	11.58	7.99	11.56	11.14	12.34	11.05
243616	0	0	0	0	0.05	0	0.02	0	0	0	0
74918	2.12	2.41	4.39	5.29	10.17	1.88	5.56	3	2.64	4.39	3.49
66442	5.4	4.97	7.2	5.82	1.15	1.82	4.17	2.38	2.25	2.76	2.34
238673	7.94	5.93	5.96	7.34	4.83	7.23	4.89	6.21	6.4	5.33	5.92
18552	8.03	7.39	7.13	6.59	2.53	7.77	2.52	5.32	5.38	6.8	6.75
100039815	2.95	3.52	4.02	2.45	2.54	2.97	3.1	2.1	3.12	2.39	4.65
56294	15.72	16.99	14.48	16.54	13.21	20.15	13.04	17.78	19	17.12	18.87
106344	4.33	4.99	5.93	4.83	2.66	2.16	2.86	2.59	2.55	2.94	2.25
434179	5.54	4.73	5.13	4.24	2.23	4.42	1.85	4.5	4.02	4.06	3.53
102633888	0.04	0.03	0.02	0.02	0.01	0.02	0.03	0.02	0.01	0.02	0.01
338370	0.03	0.02	0.01	0.04	0.21	0.04	0.32	0.08	0.09	0.04	0.12
21899	2	3.28	2.65	2.08	1.33	2.51	1.49	2.45	1.53	1.63	2.36
17237	37.15	39.4	35.43	37.02	46.33	37.98	49.54	35.53	35.31	35.9	33.78
74666	0.49	0.31	0.37	0.43	0.2	0.61	0.25	0.6	0.85	0.5	0.92
30955	2.84	3.29	3.11	3.08	1.2	1.95	2.19	2.51	1.94	2.35	2.63
67712	18.98	16.7	18.88	18.18	15.81	16.66	17.22	21.8	18.73	24.84	20.87
381801	11.79	12.22	12.01	11.65	12.13	12.32	11.78	12.55	13.56	12.02	12.09
100737	4.15	3.94	3.85	3.88	5.92	5.89	7.05	5.72	5.09	4.46	5.08
57875	23.97	29.25	28.6	17.67	25.87	7.85	16.01	11.93	13.36	17.82	22.23
12557	0.52	0.22	0.55	0.35	0.22	0.15	0.16	0.15	0.05	0.16	0.03
12560	1	0.99	0.61	0.7	0.7	0.34	0.83	0.41	0.37	0.67	0.46
16005	0.15	0.26	0.3	0.25	6.64	0.22	3.52	0.11	0.14	0.22	0.13
56529	52.56	49.51	53.69	51.1	43.25	43.3	53.56	40.72	44.15	41.95	43.23
22127	0.16	0.08	0.41	0.16	0.17	0.15	0.44	0.46	0.53	0.18	0.45
109075	12.6	12.99	15.05	13.19	12.7	12.17	11.9	11.52	12.1	13.5	13.14
53897	5.81	7.01	9.31	8.07	8.27	4.46	3.28	4.93	5.44	5.01	5.31
216197	33.08	33.54	36.45	33.71	23.89	21.67	25.08	22.01	22.76	23.23	22.26
15559	0.64	0.47	0.78	0.29	0.22	0.36	0.22	0.34	0.33	0.34	0.3
241915	8.65	7.15	7.25	7.91	5.06	9.67	5.86	8.42	9.08	8.35	7.7
67582	2.74	3.74	2.35	2.28	5.28	3.84	4.6	3.15	3.08	2.79	3.55
106957	9.62	10.7	8.98	8.39	5.56	13.65	4.72	10.52	11.2	10.14	12.12
13488	0.05	0.03	0	0.02	0.23	0	0.51	0	0	0.12	0.02
22697	8.68	8.65	8.8	7.65	7.96	10.88	9.61	9	9.69	9.48	9.81
12468	63.77	64.9	71.35	66.09	51.1	43.41	47.82	58.79	61.51	74.12	61.14
73162	5.49	5.85	6.49	6.43	8.69	6.15	7.87	6.22	6.79	7.19	6.55
68346	5.68	6.41	5.75	6.11	9.62	8.07	8.61	7.02	6.82	7.09	6.92
13505	0	0	0	0	0.03	0	0.01	0	0.01	0.01	0
224111	5.45	5.12	4.45	4.41	3.84	6.24	5.06	5.76	6.2	5.64	5.88
103213	7.98	9.15	9.61	9.27	10.99	10.49	8.94	10.28	9.53	9.07	10.22
26380	0	0.02	0.09	0.03	3.62	0.02	7.46	0.02	0.03	0.36	0.03
69717	28.64	31.86	27.06	27.29	16.52	27.37	12.96	22.56	29.19	23.62	25.73
102635216	0	0.06	0	0	0	0	0	0	0	0	0
14073	7.41	6.32	7.98	8.7	10.43	9.27	8.36	8.69	8.12	9.27	8.73
67621	2.35	1.8	2.51	1.42	3.17	1.7	3.36	1.08	1.2	1.9	1.57
211961	0.03	0.02	0.09	0.04	0.07	0.08	0.04	0.06	0.06	0.05	0.08
12572	5.8	5.62	6.09	5.51	4.74	5.43	4.92	5.84	5.74	5.72	5.28
223927	0	0	0	0	0.08	0	0	0	0	0.15	0
71889	13.32	13.92	16.42	16.69	16.79	13.74	17.34	20.12	17.99	20.31	20.72
19660	0	0.38	0.97	0.92	0	0	0	0.27	0.18	0.27	0.26
67665	23.74	22.14	19.92	22.13	18.27	27.23	21.09	26.24	25.69	24.36	24.87
76282	12.52	12.35	12.32	11.41	36.01	13.84	21.72	14.65	15.28	15.32	12.86
15356	16.04	16.38	18.54	13.97	21.54	15.58	17.22	16.44	14.68	15.52	17.59
79456	0.92	0.84	0.79	0.76	0.56	0.47	0.75	0.22	0.37	0.38	0.33
76897	0.07	0.21	0.13	0.43	1.13	0.04	2.22	0.19	0.07	1.07	0.12
11692	7.87	9.08	9.94	9.62	10.89	6.91	8.77	9.26	8.7	9.66	8.79
68188	24.39	25.64	26.44	25.11	26.37	28.37	28.62	26.55	27.99	27.11	28.42
76947	4.55	3.5	5.14	4.46	7.43	3.94	6.53	4.56	3.99	5.93	5.02
245671	1	0.87	0.9	0.79	0.33	1.16	0.35	0.95	1.13	0.82	0.88
67344	0.14	0	0	0	0.05	0	1.41	0.05	0.05	0	0.03
52120	10.61	11.25	10.52	11.39	18.59	15.95	22.51	12.81	14.44	13.73	13.59
328795	1.43	1.79	1.52	1.24	0.36	0.98	1.38	0.52	0.52	0.42	0.84
258955	0	0	0	0	0.07	0	0	0	0	0	0
75668	1.62	1.51	2.41	2.29	2.39	1.46	4.27	2.12	1.31	1.38	1.45
72401	2.99	2.61	2.43	2.65	7.69	3.74	6.22	3.03	3.22	3.93	2.86
242553	6.6	5.81	3.72	5.3	1.41	8.11	1.92	7.15	8.33	8.14	7.02
71957	17.07	15.53	16.73	16.3	12.72	14.53	13.05	15.3	14.46	13.77	15.24
217116	0.1	0	0	0.07	0.05	0.09	0.13	0.04	0.04	0.07	0.09
11836	40.01	39.54	42.26	38.79	40.24	41.08	42.54	40.19	40.95	40.95	40.32
109676	0.7	0.51	0.42	0.59	1.73	0.89	2.66	0.35	0.57	0.45	0.53
67118	15.2	13.63	14.59	13.65	12.81	11.59	13.1	11.84	10.74	12.62	10.79
72640	1.34	1.17	1.25	0.92	0.71	0.71	1.51	0.76	0.64	0.87	0.77
244579	3.95	3.86	4.72	4.39	5.74	4.97	5.8	3.75	3.62	3.56	4.58
105663	5.3	5.92	6.51	6.34	8.88	7.33	8.97	6.35	6.54	6.54	7.2
22153	6.38	7	5.57	5.19	3.94	13.45	3.37	8.93	7.75	8.81	11.46
11699	0.2	0.05	0	0.52	0.2	0.09	0.05	0.09	0.09	0.19	0.09
66397	32.98	35.01	37.12	35.51	52.26	35.06	66.46	36.22	34.08	35.11	33.75
230761	21.4	21.63	16.88	18.65	15.72	27.6	15	20.46	20.49	19.62	23.68
208634	0.18	0	0	0.06	0.09	0	0.19	0	0.03	0.11	0.06
17841	0	1.24	1.13	0	1.63	0	2.34	0.6	1.09	2.92	0
260302	17.14	16.24	15.51	15.04	11.53	16.79	14.04	17.02	16.2	16.96	15.95
71766	28.48	30.9	28.78	30.64	28.16	30.81	31.31	29.22	29.49	28.71	31.89
73419	6.47	7.04	6.55	7.05	8.21	4.84	8.04	5.89	5.24	5.48	6
272322	0.63	0.6	0.59	0.54	1.77	0.36	1.11	0.65	0.48	0.66	0.45
22756	1.44	1.79	1.52	1.41	1.23	1.5	1.24	1.32	1.46	1.63	1.56
78825	6.34	6.76	5.9	6.11	7.07	6.01	7.62	6.16	6.5	6.27	6.13
108657	43.7	47.03	42.8	43.74	41.71	55.87	34.64	51.8	51.74	43.81	53.84
56299	6.64	5.15	5.53	6.75	8.82	5.82	6.16	5.49	5.74	5.74	5.98
67122	30.39	24.74	25.69	21.89	4.63	19.07	2.91	27.14	28.4	22.93	20.4
14158	5.73	5.21	5.42	4.89	5.85	6.83	5.19	6.22	5.47	5.6	5.7
233186	1.73	1.88	2.26	2.67	0.1	3.3	0.03	5.2	3.68	2.75	3.3
16399	2.81	3.11	8.12	3.58	1.47	2.93	1.53	3.26	3.55	4.13	4.5
545938	3.36	2.81	2.51	2.78	2.24	2.69	1.82	3.17	2.8	2.49	2.38
12294	0.09	0.11	0.06	0.12	0.25	0.07	0.69	0.1	0.03	0.11	0.05
100042025	12.08	5.01	15.61	9.95	5.94	11.59	3.58	7.09	9.63	9.3	8.36
235379	0	0	0.01	0.01	0.76	0.04	0.93	0.01	0	0.08	0.04
71746	8.74	9.86	9.74	10.46	15.94	9.64	20.91	9.81	10.32	10.62	10.8
20607	0	0	0.03	0.06	0.16	0	0.13	0	0	0	0.03
214444	1.54	1.79	1.53	1.74	1.46	1.86	2.36	1.75	1.56	1.43	1.57
18441	1.62	1.89	1.67	2.22	2.53	1.09	1.95	1	0.99	1.25	1.31
67886	10.55	11.08	9.07	10.11	9.63	14.24	8.23	13.62	14.96	11.93	12.76
13590	0.82	1.24	1.59	1.1	1.47	2.08	1.62	1.33	1.6	1.38	1.22
16637	0	0.08	0.16	0.1	0	0.18	0	0.08	0.07	0.08	0
76219	0.93	0.78	1.04	0.41	23.81	1.31	11.09	0.57	0.64	1.77	0.62
259300	127.97	124.6	94.59	110.75	80.62	192.15	58.78	162.98	164.76	132.37	149.71
16939	0.63	0.55	0.56	0.66	0.57	0.73	0.52	0.55	0.45	0.46	0.79
67025	405.76	468.35	435.02	411.66	401.39	369.1	388.49	353.5	360.55	380.56	413.68
14375	6.48	6.78	6.47	6.93	13.23	5.97	16.8	5.43	4.74	5.36	5.89
67442	7.63	10.26	9.89	8.96	73.65	10	37.06	9.79	9.76	12.76	9.41
18081	29.26	32.4	32.09	25.77	38.67	18.98	26.22	21.31	22.62	23.89	24.9
68073	10.26	10.12	11.64	10.77	9.47	7.13	6.18	6.72	7.56	7.57	8.15
21414	14.71	21.08	13.68	16.57	4.52	31.73	77.38	22.73	22.04	17.41	22.68
93714	3.18	2.69	2.21	3.14	1.62	3.55	2.22	2.64	2.78	2.44	2.9
77254	24.02	31.2	27.39	27.01	42.73	30.27	33.09	28.44	29.63	22.34	29.24
16534	6.07	6.93	7.59	4.55	4.37	2.17	9.44	1.71	1.93	3.37	2.24
667055	0.2	0.08	0.12	0	0.83	0.18	0.37	0	0.1	0.22	0.15
110935	1.91	1.92	3.02	2.85	16.2	0.79	10.14	0.9	1.44	4.29	2.14
260299	2.79	2.87	2.95	3.17	21.18	2.51	15.07	3.1	3.63	5.73	3.44
56457	44.27	51.27	46.59	47.73	56.19	53.59	51.58	50.32	49.23	47.35	50.89
69540	3.18	2.28	2.42	3.42	5.03	0.51	4.6	10.66	2.9	9.16	10.97
16782	32.87	30.57	26.19	35	8.91	40.22	13.68	42.88	39.53	30.8	34.03
70060	0.08	0	0.32	0	0.24	0.07	0	0	0	0	0
14563	0.57	1.16	0.62	0.9	4.2	0.2	2.51	0.83	0.96	0.87	0.66
100017	12.3	15.2	13.45	14.03	14.46	20.3	15.86	18	18.12	14.98	16.96
240888	0.67	0.55	0.61	0.63	1.34	0.64	1.04	0.51	0.59	0.82	0.56
237823	3.8	3.11	3.47	3.43	2.84	2.53	3.19	2.51	2.83	3.39	2.59
100862368	0	0	0	0.01	0	0.01	0	0	0.01	0.01	0.02
258427	0	0	0	0	0	0	0.07	0	0	0	0
233065	19.89	21.17	22.72	23.22	23.3	21.11	18.7	20.58	19.22	25.18	22.18
14133	6.3	3.85	3.57	3.37	2.24	0.48	1.17	2.09	0.22	0.91	0.96
98752	9.11	12.59	9.2	8.28	1.93	9.44	0.48	5.24	5.21	5.12	7.97
70495	36.75	34.66	36.49	35.26	25.25	24.08	28.32	31.13	28.16	29.7	27.83
74400	0.21	0	0.21	0.17	0.13	0.05	0.16	0.14	0.07	0.22	0.12
66977	3.36	4.16	4.63	3.99	0.4	0.85	2.18	0.73	0.61	0.94	0.93
192662	337.57	386.83	349.72	360.53	220.21	367.56	226.97	356.58	357.27	304.57	357.94
625360	0.87	0.69	0.64	0.94	0.5	0.88	0.47	0.7	1.06	0.83	0.98
19771	0.03	0.06	0.03	0.03	0.22	0	0.63	0.06	0.06	0.21	0
353282	1.38	0.76	0.54	0.68	0.09	0.39	0.1	0.57	0.7	0.4	0.42
319636	2.46	2.26	3.51	3.38	3.22	2.04	2.53	2.13	2.47	3.22	2.41
73382	0.09	0	0.09	0	0	0	0	0	0	0	0
17427	7.61	7.35	12.85	13.27	13.33	2.99	9.03	7.35	6.1	13.61	9.11
83456	0	0.04	0.04	0.04	0	0.03	0	0.07	0	0	0.03
27052	0.85	0.88	0.77	0.99	0.35	0.95	0.25	0.81	0.95	1.03	1.45
240174	2.14	1.96	2.13	2.34	2.23	2.98	2.7	2.4	2.33	2.07	2.28
378702	87.68	99.75	95.23	93.58	74.81	84.42	79.5	92.14	83.44	81.54	83.95
56698	15.63	16.36	15.33	16.8	13.08	16.27	14.19	16.36	17.03	18.61	16.08
81910	83.29	95.9	98.98	102.06	102.15	76.99	132.69	70.73	69.29	76.17	70.64
227545	3.42	3.22	5.11	4.03	3.21	2.35	4.19	3.71	3.38	5.66	4.27
97884	10.28	9.12	9.42	10.22	8.82	10.44	9.61	10.73	10.87	10.32	9.46
105245668	0	0	0	0	0	0	0	0.1	0	0	0
18188	4.21	4.52	4.94	3.83	9.95	1.47	8.06	2.57	4.22	4.74	2.6
18633	12.54	13.24	14.83	12.97	33.88	11.29	22.82	12.44	12.54	15.2	13.16
15205	56.73	49.44	56.28	65.59	65.52	49.83	52.24	67.97	85.37	98.16	66.21
665700	0.15	0.18	0.14	0.13	1.87	0.21	2.79	0.28	0.24	0.63	0.34
14130	92.37	96.23	89.25	84.15	9.45	9.78	9.39	16.83	15	20.51	30.25
69572	1.93	1.51	1.82	1.62	2.83	1.39	1.97	1.76	1.39	1.57	1.39
22608	498.91	475.56	494.44	459.85	300.47	402.8	247.57	409.81	410.13	373.46	420.55
380732	2.94	2.76	2.6	3.09	0.98	2.07	1	2.27	1.7	2.12	2.22
108167466	0.13	0.09	0.12	0.2	0.22	0.43	0.16	0.37	0.43	0.17	0.4
66086	14.89	14.7	15.02	15.87	18.82	14.61	16.76	13.84	12.34	14.86	11.29
14772	20.03	15.12	17.39	16.85	14.09	18.15	11.71	17.42	17.24	19.87	16.1
52670	1.43	0.89	1.33	0.85	0.85	0.91	0.92	1.24	1.51	1.28	1.4
239852	0.02	0.09	0.13	0.08	0	0.18	0.03	0.07	0.16	0.14	0.16
11517	0.61	0.44	0.57	0.65	2.21	0.66	2.06	0.83	0.58	0.6	0.72
14735	7.19	5.68	5.96	6.3	10.41	7.19	12.23	6.79	6.81	8.77	8.57
258329	0	0	0	0	0	0.03	0	0.05	0	0	0
53885	6.18	6.64	9.93	9.14	14.03	5.35	11.22	6.63	6.18	9.06	7.27
67332	59.41	60.31	65.41	59.03	55.24	55.85	56.71	61.35	53.36	57.58	49.64
213068	3.34	4.41	3.88	4.69	1.06	7.46	1.31	5.68	4.95	4.59	6.02
18198	0.11	0.02	0.03	0	0.24	0.01	0.74	0.04	0.01	0.05	0.05
329015	12.16	12.63	12.46	10.97	11.75	12.11	10.99	11.66	11.46	10.9	12.26
66469	4.45	3.94	4.26	4.76	10.7	5.97	9.4	4.35	5.48	4.73	3.89
74316	32	34.29	33.42	31.68	59.34	27.82	38.36	28.63	27.96	26	28.1
75425	6.65	7.15	6.88	7.13	6.7	8.19	7.53	7.84	7.8	6.26	7.9
100503609	0	0	0	0	0	0	0.07	0	0	0	0
22190	270.51	272.61	241.2	254.16	440.63	304.22	369.77	371.54	384.04	363.41	341.11
241520	0.17	0.12	0.2	0.19	0.69	0.22	0.63	0.19	0.24	0.22	0.12
12461	83.25	78.64	81.91	80.22	70.89	64.64	70.83	71.58	71.06	77.82	72.14
14680	0.43	0.46	0.57	0.67	0.52	0.57	0.56	0.59	0.32	0.44	0.44
224671	6.13	5.75	5.81	6.79	5.46	5.75	5.56	5.63	6.05	5.93	5.74
16889	42.48	47.43	40.52	46.68	22.8	33.01	17.31	37.65	33.26	29.01	34.31
67268	286.63	344.07	285.25	321.89	142.49	423.68	170.5	411.13	397.13	289.42	382.61
72137	11.29	10.83	10.74	11.3	13.03	14.65	11.89	12.66	13.42	13.99	12.96
17183	26.04	26.05	24.61	26.64	1.73	21.69	3.66	24.79	23.1	24.28	26.5
12364	9.55	8.11	8.04	9.91	6.04	5.76	4.47	6.5	5.91	7.64	6.16
14344	0.64	0.65	2.46	1.87	1.57	0.73	1.8	0.56	0.39	0.94	0.6
13244	68.21	66.29	60.6	61.45	54.51	75.36	43.64	78.1	74.49	60.05	63.56
326618	252.73	248.53	224.38	245.87	88.47	242.68	98.95	257.94	248.33	231.59	229.97
74081	5.79	5.18	4.53	5.07	3.65	5.48	3.96	5.3	5.53	5.26	5.19
22036	2.08	1.39	1.72	1.67	0.72	0.88	0.77	0.44	0.49	0.74	0.59
70591	4.62	3.51	3.93	3.75	4.55	5.19	5.91	3.87	3.68	3.66	4.24
268465	0.95	1.39	1.13	1.1	0.09	0.25	0.71	0.38	0.39	0.2	0.39
211499	21.92	18.97	23.33	22.55	18.24	19.86	20.7	19.6	20.03	21.93	20.42
214764	6.58	5	5.56	5.15	4.4	5.09	4.97	5.14	5.49	5.39	5.02
77794	17.61	18.21	16.69	16.49	0.72	21.59	1.2	21.97	21.84	26.45	21.94
69156	4.17	3.71	3.76	3.69	3.35	2.28	2.45	1.79	2.65	2.34	2.59
113868	31.81	37	40.03	39.68	41	24.2	28.2	34.73	36.38	39.25	45.54
320405	5.95	5.76	6.93	7.46	6.14	8.9	7	6.61	7.56	7	6.93
117590	0.03	0	0.03	0.19	0.3	0.08	7.27	0.08	0.1	0.05	0.1
227157	0.31	0.26	0.33	0.24	0.22	0.33	0.08	0.18	0.25	0.17	0.29
14528	8.14	8.42	9.34	8.77	5.12	4.04	5.49	7.89	7.52	8.72	8.58
100041734	3.45	2.3	2.87	2.55	2.01	3.03	2.45	2.85	2.62	2.25	2.42
239096	1.26	1.4	1.45	1.15	0.68	1.01	2.8	0.97	1.16	1	0.97
15078	387.21	395.67	406.37	417.35	379.03	371.44	358.48	386.57	375.99	385.03	410.91
107932	36.96	37.74	36.63	36.17	39.93	41.61	42.07	37.75	37.42	38.29	36.95
269275	0.03	0	0.01	0.03	0.76	0.02	0.34	0	0.01	0.09	0.01
244059	7.05	7.3	6.68	7.4	6.65	9.5	8.68	8.4	8.43	8.49	7.95
14686	0.25	0.24	0.25	0.17	0.26	0.06	0.27	0.07	0.03	0.12	0.06
69226	7.41	8.49	7.87	8.17	4.85	7.53	4.76	7.83	7.06	6.48	6.25
56279	2.66	2.93	3.34	2.38	7.59	1.68	3.79	1.21	1.79	1.81	1.72
545667	0.42	1.07	1.18	1.5	0.66	0.39	0.63	0.44	0.53	0.6	1.02
60365	25.84	24.41	24.83	21.4	14.83	18.11	14.73	21.32	22.49	26.81	22.39
117606	6.51	7.4	5.59	8.05	13.88	8.72	14.05	8.98	10.39	10.24	8.48
108168959	0.16	0.25	0.25	0.09	0.19	0.17	0.17	0.2	0.17	0.36	0.09
22070	1913.26	1705.39	1801.68	1653.96	1513.16	1437.45	1503.7	1560.82	1528.95	1589.45	1435.93
279029	0.35	0.37	0.39	0.58	0.46	0.21	0.24	0.16	0.2	0.27	0.18
70428	6.12	5.54	5.85	5.71	5.18	7.26	5.8	6.04	5.95	5.49	5.87
242425	0.02	0	0	0	0.03	0	0	0	0.01	0.01	0
385377	0.03	0.04	0.09	0.04	0.03	0.05	0.02	0.04	0.06	0.08	0.02
20168	103.28	97.51	98.79	98	105.65	104.42	89.02	108.13	107.52	104.33	100.89
79202	7.41	6.28	6.41	6.24	4.06	8.25	3.62	6.43	7.85	6.21	6.25
102637099	12	11.58	10.07	11.7	11.62	14.5	16.04	13.02	15.41	12.65	13.11
268379	0.01	0.01	0.03	0.01	0.26	0.02	0.26	0.01	0.01	0.11	0.01
216829	8.55	9.63	10.77	8.76	12.94	9.2	15.39	10.31	8.82	9.49	7.73
70701	0.9	0.92	1.03	1.12	0.2	1.85	0.19	1.27	1.42	1.16	0.89
18799	5.38	5.42	4.71	4.82	10.98	4.35	9.6	5.2	5.21	5.23	4.54
68145	3.49	3.34	2.84	2.99	2.31	3.53	2.73	3.87	3.81	3.17	3.45
66797	0.9	0.67	1.11	1.15	1	0.45	1.15	0.94	0.86	1.12	0.8
14938	7.76	10.08	10.57	11.25	0.45	34.94	1.94	14.58	12.08	12.97	13.04
65100	0	0	0	0	0	0.02	0.03	0	0.02	0	0
21855	21.4	23.17	20.54	21.04	25.32	18.55	25	18.55	18.65	17.83	20.27
100503583	0.19	0.27	0.23	0.26	0.19	0.1	0.22	0	0.17	0	0.17
244721	3.6	3.71	3.08	4.06	2.39	4.46	2.53	3.79	3.67	4.21	3.71
11687	21.8	24.64	30.2	18.93	22.42	0.24	10.8	4.42	0.21	2	0.73
223669	8.91	9.21	11.46	11.31	13.03	6.85	11.42	8.18	9.09	10.42	7.75
22065	0.72	0.49	0.44	0.61	0.56	0.84	1.44	0.89	1.24	1.11	1.13
17155	28.15	26.17	23.84	24.08	13.4	13.57	11.98	14.14	15	15.63	15.41
66313	28.55	29.83	25.7	27.4	12.98	46.07	13.28	45.06	40.46	30.78	40.37
66653	5.55	6.59	6.84	5.36	6.13	6.12	5.13	6.24	7.58	6.74	5.5
21753	16.07	17.3	22.35	18.2	13.29	12.85	14.49	12.69	11.58	13.91	13.97
226757	27.54	27.15	27.19	27.44	19.88	27.05	21.74	27.12	26.72	26.7	26.67
225339	15.14	14.01	12.98	13.43	11.77	13.29	10.21	15.65	14.65	13.45	14.27
64451	6.2	5.9	5.18	5.51	5.17	7.71	4.66	6.37	6.87	5.29	6.37
207175	10.13	11.18	23.64	19.72	24.36	5.25	12.49	8.09	7.97	12.32	10.95
22381	167.17	141.7	174.98	166.89	97.99	93	92.13	121.54	108.52	125.95	123.82
209760	1.02	1.03	1.29	1.57	1.67	0.71	3	1.1	1.2	1.75	1.37
26951	8.64	8.19	8.03	7.83	7.04	7.75	9.12	8.76	8.26	7.6	7.94
19132	0.28	0.28	0.25	0.1	2.16	0.06	1.18	0.18	0.13	0.39	0.1
105242467	2.47	3.08	6.28	5.5	7.67	1.56	4.06	2.45	2.31	4.57	3.22
68338	0.58	0.8	0.85	1.52	1.21	0.31	0.29	0.85	0.37	0.79	0.8
233005	0.11	0	0	0	0.06	0	0.03	0	0.04	0	0.03
22640	6.1	6.05	5.76	6.4	5.3	5.48	6.25	6.6	5.64	6.32	6
72080	1.48	1.98	2.82	2.11	0.04	0.29	0.12	0.29	0.1	0.29	0.41
22704	9.48	9.8	9.4	8.93	4.87	8.64	5.53	7.8	8.47	7.84	8.86
329731	0.41	0.25	0.41	0.54	0.1	0.35	0.68	0.25	0.17	0.22	0.23
67755	27.3	28.45	28.38	29.07	25.03	30.51	25.76	30.4	28.88	27.48	28.85
80284	17	19.06	17.05	17	18.57	20.06	15.24	18.26	19.71	18.45	18.81
209590	0.03	0.07	0.08	0.07	0.15	0.05	0.16	0.02	0.11	0.19	0.21
70419	0.66	0.71	1.46	1.22	1.22	0.87	1.36	0.84	1.02	0.85	0.87
20924	33.12	33.55	34.57	33.7	31.67	38.18	36.65	36.37	35.39	35.31	37.83
59025	18.17	17.39	20.31	20.71	21.24	17.49	19.1	18.79	18.32	19.06	17.74
319171	28.02	40.34	34.08	33.46	6.71	5.24	26.22	7.47	7.79	12.8	13.3
380928	92.49	83.16	67.34	90.2	26.93	125.84	34.89	114.13	113.81	87.8	89.81
68977	6.04	7.75	8.51	9.97	11.02	8.96	10.27	7.29	8.97	8.69	8.08
13105	0.13	0.08	0	0.15	0.08	0.11	0	0.08	0.07	0.04	0.04
330096	0.03	0.05	0.22	0.06	0.53	0.08	0.4	0.03	0.08	0.16	0.14
17227	1.42	2.02	1.42	1.04	12.33	1.29	9.42	1.56	1.83	2.31	1.17
23850	0.32	0.26	0.12	0.22	1.37	0.23	1.05	0.25	0.2	0.34	0.13
381605	1.78	2.44	2.08	2.66	3.96	2.33	2.6	4.1	3.01	2.46	2.83
100039177	0.32	0	0	0	0.85	0	0.38	0.42	0	0.2	0
407823	9.55	8.61	8.49	8.65	6.37	10.13	6.73	10.01	10.45	10.37	9.54
109778	15.75	12.53	14.78	14.54	18.43	11.86	11.19	12.65	12.59	11.57	11.96
56434	30.81	31.58	33.61	33.15	74.74	30.23	65.85	27.56	30.54	37.77	34.31
268729	0.67	1.05	1.99	1.95	3.54	0.64	1.92	0.98	1.02	1.53	1.17
54387	7.73	8.1	7.37	7.14	6.28	9.21	7.65	7.77	8.35	8.52	8.52
74068	0.05	0.14	0.09	0.09	0	0.17	0	0.09	0.09	0.18	0.13
109181	8.53	7.65	8	8.3	7.38	8.41	7.8	7.68	8.2	8.3	7.8
233826	1.56	0.97	1.03	0.93	0.49	1.1	0.65	0.77	0.91	0.86	1.01
70359	6.2	5.97	5.76	5.62	5.21	5.67	5.01	5.76	5.56	5.5	5.99
17384	0	0.04	0.08	0.04	0	0	0	0	0	0	0
74558	0	0.43	1.39	0	0	0	0	0.3	0	0	0
229512	23.34	22.48	23.01	22.2	22.52	20.59	21.29	21.89	20.92	19.88	19.85
234371	12.8	12.96	12.68	12.63	11.47	14.02	14.06	14.52	14.28	13.14	13.19
433597	0	0	0	0	0	0	0	0	0	0	0.04
231798	44.27	48.98	44.4	47.55	38.32	53.77	44.22	51.82	54.43	55.79	56.74
17110	327.14	308.32	260.62	339.85	356.88	667.09	829.68	980.57	889.57	1020.44	654.62
664883	2.67	2.19	2.53	2.46	2.47	2.91	2.58	2.4	2.76	2.93	2.1
108672	0.71	0.7	0.72	0.77	0.78	1.12	0.76	0.7	0.71	0.68	0.65
70859	0.82	0.49	0.63	0.7	0.18	0.31	0.23	0.83	0.86	0.87	0.87
224014	1.57	1.14	1.36	1.45	2.16	1.59	2.2	1.69	1.54	1.58	1.5
620807	0	0	0	0	1.12	0	1.77	0	0	0.58	0
11704	0.2	0.09	0.11	0.08	0.09	0.07	0	0.09	0.18	0.07	0.1
244562	0.07	0.19	0.27	0.17	0	0.08	0.17	0.1	0.08	0.17	0.17
104082	3.29	3.32	3.3	3.54	3.92	3.65	3.73	3.74	2.98	3.32	3.61
278676	0	0	0	0	0.05	0.04	0	0	0	0	0
94185	10.6	8.87	11.27	11.52	13.95	12.46	10.29	11.02	10.64	11.22	11.34
12522	35.69	35.02	34.8	25.4	2.88	4.7	3.84	18.92	12.73	17.5	20.33
75906	2.86	2.59	2.05	2.56	1.28	3.24	1.76	3.1	2.77	2.58	2.89
66707	0.7	0.93	0.82	0.66	0.49	0.79	0.28	0.97	0.71	1.1	0.83
72429	6.43	5.81	6.12	6.58	7.41	5.08	6.68	5.6	5.66	5.38	5.67
14950	86.2	93.22	104.38	99.03	71.51	73.47	81.57	72.54	76.78	80.01	75.29
329628	1.52	1.38	1.37	1.37	1.3	3.37	1.26	2.34	2.17	2.11	2.64
242362	7.25	6.57	5.75	6.36	6.64	8.29	6	6.84	6.45	5.49	6.02
328780	0.14	0.13	0.21	0.13	0	0	0	0.06	0	0.06	0.14
70312	14.86	13.72	13.52	13.46	9.76	14.95	10.06	13.46	14.88	13.37	13.8
117148	0.6	1.38	1.73	1.43	0.51	0.42	0.24	0.72	0.67	0.99	0.87
66177	121.48	136.26	137.78	133.23	121.36	107.58	114.7	118.31	109.2	105.67	120.18
69035	42.32	42.9	44.76	45.43	24.11	63.54	22.59	59.51	60.47	45.54	49.59
73649	11.55	10.13	8.59	7.75	48.89	6.9	91.27	5.75	5	7.84	6
102032	15.19	14.86	15.47	15.82	28.89	17.29	20.6	15.01	14.6	16.19	17.24
93746	0	0.05	0	0	0.05	0	0	0	0.09	0.05	0
71805	9.08	9.69	10.04	9.71	6.81	9.07	8.66	8.07	8.38	8.62	7.88
75687	34.63	35.23	29.52	29.22	13.53	51.14	15.57	44.69	50.53	35.13	42.65
14559	0.45	0.97	0.72	0.99	1.28	1.14	2.51	1	1.19	1.03	0.9
230376	2.94	3.05	2.25	3.08	1.47	3.16	2.32	2.6	3.21	2.03	2.28
70357	0	0.08	0.05	0.05	0.17	0.15	0.34	0	0	0.04	0.05
15366	4.66	4.66	5.25	3.97	1.74	2.57	3.28	3.24	2.44	3.18	2.65
68927	10.61	12.23	12.17	11.2	15.62	11.09	14.59	10.49	10.66	9.63	9.88
279561	0.11	0.1	0.09	0.09	0.08	0.07	0.08	0.05	0.08	0.11	0.11
81017	0.01	0	0	0	0	0	0	0	0	0	0
20630	58.34	62.56	65.72	60.48	46.69	48.21	42.52	54.95	48.31	45.5	54.83
14176	0.05	0.08	0.03	0	0	0	0.08	0.11	0.05	0.05	0.03
72144	9.41	10.11	10.51	10.83	9.73	11.05	10.69	10.46	10.66	9.64	11.21
20675	0	0.03	0	0	0	0	0	0	0	0	0
102640586	0.03	0.12	0.12	0.09	0.12	0.14	0.25	0.11	0.03	0.11	0.05
67011	12.13	11.12	12.63	10.78	9.81	11.52	8.12	11.76	12.17	12.09	11.23
107477	0	0	0.07	0.07	0	0	0.04	0	0	0	0.03
13618	17.08	18.5	13.16	14.42	10.17	44.93	10.17	32.72	31.28	22.73	32.08
225215	24.44	21.95	25.07	23.02	17.48	19	17.02	21.55	20.88	26.37	21.49
233908	49.59	55.57	57.82	61.53	64.76	85.5	66.4	66.09	61.6	63.5	68.19
235345	5.77	8.77	20.12	15.29	13.84	4.15	7.46	7.95	6.43	11.1	8.96
22688	3.44	3.01	2.86	3.58	2.45	3.15	2.43	3.09	3.19	3.61	3.35
26896	7.99	7.21	6.56	7.23	6.1	7.97	7.9	6.71	7.13	7.09	6.92
89867	0.72	0.63	0.63	0.66	1.12	1.07	1.17	1.02	0.98	0.79	0.85
75087	0	0.07	0.14	0.32	0.21	0	0.07	0.06	0.12	0.13	0.06
218699	33.77	36.82	35.8	36.26	32.77	35.04	28.51	30.39	33.39	34.05	35.84
103161	0.22	0.2	0.19	0.25	0.2	0.07	0.31	0.16	0.21	0.16	0.12
245877	78.76	91.34	74.01	73.7	33.79	97.86	43.22	92.48	91.44	78.03	91.42
11977	9.72	8.03	7.27	7.94	3.11	11.93	4.45	11.11	11.55	9.23	10.11
66395	98.27	84.93	64.61	87.18	59.16	141.74	61.96	119.63	119.46	101	102.64
67988	18.06	16.04	15.77	16.37	11.27	19.89	12.95	18.3	19.13	16.61	16
53381	57.44	60.38	61.19	49.73	32.52	32.24	34.99	31.93	29.56	29.41	29.65
244329	1.94	1.36	1.53	1.63	1.95	1.38	1.89	1.43	1.06	1.27	1.18
13417	4.33	4.02	5.54	4.57	0.76	2.15	2.02	1.69	1.66	2.01	2.25
69583	22.32	19.62	19.41	23.07	9.54	13.81	9.84	15.76	16.58	16.38	16.2
67246	24.4	19.69	23.19	25.43	6.84	19.13	6.11	24.92	17.92	24.69	22.57
20354	10.1	10.72	11.28	8.8	5.3	7.41	11.45	5.98	5.88	7.06	7.1
70285	25.53	25.98	29.21	23.68	18.15	21.62	19.35	23.85	21.57	24.73	23.22
218454	6.19	6.03	6.59	5.82	3.64	2.23	3.45	3.88	3.51	3.23	3.06
241547	3.26	3.2	3.79	2.9	3.9	3.69	5.68	2.57	3.24	3.02	3.28
210105	3.24	2.92	3.57	2.83	2.78	2.66	3.32	3.14	3.3	2.83	2.86
105247180	0	0.09	0.06	0.03	0.14	0.05	0.21	0.1	0.07	0.04	0.04
102371	44.2	52.59	43.21	38.51	2.84	107.24	2.75	65.6	71.1	41.62	65.59
330788	5.97	5.66	5.29	5.12	4.64	6.3	4.98	6.13	6.05	5.48	5.56
208846	13.74	12.64	12.55	12.71	6.66	20	6.86	19.45	18.23	15.4	17.66
114584	172.25	202.14	214.77	198.32	106.02	157.3	104.76	167.34	149.64	138.16	160.21
30938	2.17	2.47	1.62	1.98	0.57	1.96	1.51	1.83	1.96	2.02	2.1
237558	0.06	0.02	0.16	0	0.02	0.05	0.08	0.06	0.02	0	0.02
57782	6.03	5.36	5	5.04	4.17	5.83	3.88	5.72	5.78	6.19	5.47
27057	30.5	29.89	29.47	31.08	56.82	29.23	57.76	40.93	33.84	33.96	34.53
69286	0	0	0.07	0.33	0	0	0	0	0	0	0
101055731	0	0	0	0	0	0	0	0	0	0.04	0
12842	57.4	58.19	60.76	56.89	107.12	47.91	97.47	52.44	45.5	68.36	54.39
665858	0.06	0	0	0	0.15	0.02	0.06	0	0.02	0	0
71984	6.8	6.85	6.95	6.56	8.03	4.58	7.45	6.16	4.7	4.79	5.29
16673	0	0	0	0	0.19	0	0.08	0	0	0	0
68375	55.89	55.32	61.67	54.34	135.48	49.33	92.73	46.8	48.62	52.63	48.63
11772	28.83	28.01	26.58	27.52	24.19	29.34	22.48	27.23	27.68	25.79	27.12
30960	74.13	76.49	82.04	84.6	72.35	75.56	63.48	74.92	79.28	73.03	78.63
320007	1.86	2.21	2.59	2.9	4.43	3.38	3.38	2.41	2.59	2.88	2.78
224997	0.1	0.11	0.19	0.12	1.17	0.04	0.94	0.09	0.04	0.14	0.03
11482	165.27	187.38	135.01	148.44	15.05	306.92	13.6	254.63	275.35	192.06	232.95
193736	2.8	2.77	2.3	2.91	4.04	2.94	3.61	3.41	3.06	2.94	3.02
226245	0.34	0.36	1.12	0.95	0.39	0.06	0.36	0.48	0.1	0.49	0.21
20899	0.13	0	0	0.13	0	0.04	0.09	0	0.04	0.08	0.04
67981	0.04	0	0	0.04	0	0	0	0	0	0	0
382062	8.45	10.27	10.77	10.53	2.8	8.28	2.1	5.75	4.79	7.26	7.54
13138	71.42	70.99	58.06	72.95	66.01	108.35	65.63	92.78	94.01	81.67	90.04
105594	0.03	0.06	0.09	0.04	0	0.03	0.04	0.03	0.03	0.08	0.03
269033	10.48	8.86	9.51	8.53	1.69	10.21	2.27	10.7	10.12	8.12	8.91
20203	0.56	0.59	2.13	1.6	14.58	0.41	18.44	0.56	0.41	2.44	0.58
229937	7.39	6.76	6.64	7.96	8.05	7.56	7.96	8.79	7.94	8.49	7.53
329828	4.23	4.21	3.91	4.33	13.48	5.84	17.39	4.22	4.95	3.89	3.75
12509	10.87	11.17	10.74	10.17	44.45	11.39	43.81	10.91	11.72	13.36	11.07
19703	30.15	29.88	30.1	26.25	11.92	18.32	16.99	22.22	22.45	22.1	19.89
319765	5.07	5.1	6.19	6.5	6.72	4.34	6.74	5.55	5.52	5.51	6.14
382105	0.04	0	0.04	0	0.19	0	0.18	0.12	0.19	0.13	0.08
77519	10.93	9.32	8.48	9.76	6.51	12.28	6.42	9.7	11.58	10.5	9.07
76408	5.99	5.18	4.66	5.07	5.11	9.52	3.85	8.04	8.29	7.93	9.55
19285	156.15	138.47	118.46	124.65	117.54	204.51	76.09	175.23	197.76	172.93	173.26
76002	0	0	0	0	0	0.04	0	0	0	0	0
21930	2.01	2.53	2.05	2.3	1.8	0.58	1.8	1.71	0.82	1.04	1.07
654801	4.35	4.79	4.28	5.02	5.04	5.78	5.03	4.36	4.18	4.95	4.65
192236	5.51	4.65	5.8	4.78	5.7	4.35	5.73	3.32	3.27	4.19	3.8
12419	12.7	11.97	11.09	11.68	10.42	14.9	12.51	13.98	14.59	14.04	13.31
66060	52.64	63.55	62.95	61.76	25.77	42.93	44.79	50.08	47.98	39.7	48.84
268709	2.55	1.75	1.77	2.09	3.08	7.28	2.25	4.84	9.46	4.14	6.86
67157	10.46	8.92	12.9	11.93	15.27	9.36	15.47	8.79	9.3	10.1	9.4
626740	0	0	0	0	0	0	0.87	0	0	0	0
434756	2	1.68	2.76	3.13	3.74	1.15	2.12	2.24	1.25	3.27	2.23
628693	0.73	0.09	0.28	0.52	0.27	0.35	0.18	0.73	0.31	0.39	0.32
268345	0.08	0.02	0.06	0.11	0.78	0.09	1.18	0.07	0.08	0.15	0.07
13706	0.07	0	0.07	0	0.07	0	0	0	0.06	0.13	0
14800	0.01	0.02	0.01	0.03	0.12	0.03	0.24	0.01	0.02	0.04	0.02
12412	24.42	25.41	27.01	29.75	22.85	27.12	25.39	26.27	24.59	27.62	26.33
102640827	0	0.02	0.04	0	0.02	0.1	0	0.02	0.02	0	0
78913	9.15	8.1	8.19	8.48	5.89	9.39	6.22	8.39	9.32	8.53	8.88
69632	30.47	29.73	25.43	28.26	20.73	50.5	21.88	44.45	41.74	36.51	43.83
19417	0.76	0.26	0.44	0.35	0.04	0.7	0.35	0.48	0.66	0.65	0.53
103967	2.39	2.2	2.78	2.71	0.87	4.41	0.96	3.15	3.58	2.71	2.89
70615	4.05	3.88	4.6	3.73	5.59	3.86	7.15	4.04	3.95	4.81	3.83
73389	39.19	42.41	36.75	37.31	32.14	45.62	38.37	46.5	49.06	38.66	46.96
670593	0.18	0.12	0.28	0.28	0.2	0.09	0.29	0.18	0.13	0.14	0
243374	28.75	21.92	21.01	20.47	4.7	29.05	5.92	23	24.54	20.08	23.29
19208	0.67	0.56	0.76	0.7	0.45	0.23	1.84	0.41	0.65	0.54	0.65
77976	5.85	6.17	5.98	5.23	4.6	11.6	4.51	9.12	9.22	7.28	8.42
71240	8.28	9.02	9.76	9.81	4.94	8.14	6.67	10.16	9.75	9.62	8.95
665622	2.48	3.14	2.95	5.02	3.27	3.59	4.53	3.06	4.03	3.49	4.11
237868	0.22	0.19	0.25	0.14	0.18	0.25	0.31	0.32	0.19	0.27	0.2
331524	0.82	1	0.73	1.06	0.45	1.12	0.82	0.94	0.79	0.85	0.86
73747	7.6	7.1	6.91	7	5.09	7.61	3.75	7.85	7.33	7	7.86
20230	5.27	5.78	4.7	4.99	3.06	8.34	26.9	5.03	5.24	6.23	6.59
171530	0.51	0.69	0.7	0.56	0.81	0.24	0.48	1	0.29	0.81	0.35
213696	2.16	2.35	3.76	1.57	3.71	0	4.17	0	0.12	0.16	0.08
18036	21.64	23.76	23.06	20.89	17.52	16.41	18.15	25.17	21.5	20.93	24.79
433961	0	0.06	0	0.06	0.06	0	0.19	0.06	0	0.09	0
19127	0	0.05	0.06	0	0.07	0.17	0	0.06	0	0.14	0
57342	53.73	52.78	48.63	52.59	67.77	66.09	55.3	63.43	60.21	61.89	59.53
27886	12.01	12.96	12.49	11.3	9.6	13.27	10.09	11.41	13.6	12.95	14.03
16328	7.76	7.87	5.96	6.67	4.32	9.01	6.34	6.45	6.66	7.1	7.76
677296	0.11	0.1	0.07	0	0	0.06	0	0.03	0	0	0.06
399591	0.82	1.95	1.36	1.31	1.41	1.78	1.91	1.87	0.8	1.19	1.03
170483	0.66	0.81	0.55	0.56	0.3	0.54	0.46	0.64	0.56	0.64	0.45
13855	25.07	25.66	21.92	24.1	12.07	40.26	10.53	35.14	35.37	27.09	33.33
20397	27.63	26.59	25.61	24.39	29.75	16.8	26.09	19.27	20.13	21.66	20.19
50931	8.17	8.84	7.62	7.55	1.85	6.63	2.37	4.75	4.67	5.16	5.78
68205	11.82	14.71	13.37	12.88	12.15	13.21	10.89	14.55	14.91	11.54	14.2
100039086	0	0	0	0.13	0.13	0	0	0	0.13	0	0
243725	10.12	7.95	7.21	8.38	5.2	13.05	6.84	10.83	12.56	10.97	9.07
69709	1.45	1.31	1.68	1.24	2.01	1.34	1.7	1.39	1.62	1.2	1.28
75599	50.92	66.86	49.06	50.44	9.76	111	10.34	77.32	77.71	49.69	77.33
15564	0.03	0.06	0	0	0.03	0	0.03	0	0	0.03	0
208890	0	0.01	0.01	0.03	25.94	0.01	56.62	0	0	2.19	0
58803	0	0.04	0.04	0	0.14	0	0.24	0	0	0.13	0
242915	0.05	0.03	0.06	0.03	0.05	0	0.09	0.02	0.04	0	0.01
12299	0	0	0	0	0	0	8.28	0	0	0	0.09
56075	1.69	2.01	2.03	1.99	2.79	1.38	3.2	1.69	1.26	1.48	1.63
67451	14.94	13.42	15.8	16.08	10.41	17.13	11.87	17.58	16.79	15.53	16.3
252903	13.88	11.46	14.81	13.76	6.33	10.24	5.87	11.66	11.69	12.64	10.52
68427	26.57	29.39	24.3	25.34	17.75	26.1	16.85	25.01	25.5	24.9	24.94
66257	9.54	9.08	8.46	8.35	12.93	11.04	13.62	8.98	9.84	8.51	9.32
19017	0.89	1.25	1.28	1.16	4.61	0.41	5.22	0.47	0.86	1.71	0.44
631797	0.61	1.79	8.35	8.72	1.17	0.05	0.55	0.03	0.02	0.07	0.63
94253	0	0.02	0.01	0	0.01	0.01	0.02	0	0	0.01	0
72371	1.13	0.95	1.24	1.63	2.01	1.31	1.98	0.79	1.07	1.42	1.35
18419	0	0.01	0.01	0	0.01	0	0.03	0.01	0	0.02	0.01
102640527	0	0.03	0	0	0	0.03	0.03	0.05	0	0.08	0.05
399568	1.62	1.56	1.93	1.99	1.93	1.9	3.05	1.59	1.39	1.77	2.4
23871	39.73	41.38	36.21	36.82	15.87	77.25	26.77	50.06	49.76	40.11	54.13
72181	7.24	7.05	6.9	7.4	5.53	8.53	6.17	7.99	7.69	8.32	7.5
271221	2.31	2.25	2.31	2.28	0.48	1.5	0.24	1.16	0.91	1.09	1.24
22130	7.48	6.18	7.24	6.82	4.44	6.29	5.33	7.46	6.5	6.18	6.09
75104	0	0	0	0	14.82	0.08	1.81	0	0	0.14	0
209497	27.84	23.21	25.45	21.67	9.61	17.96	11.22	18.5	19.3	17.79	18.78
67053	7.07	6.78	6.56	6.88	10.03	7.19	8	6.76	7.09	6.7	6.35
100271704	0	0	0	0.12	0.12	0	0.13	0	0	0	0.11
74167	29.13	30.39	29.62	31.3	30.9	31.35	29.55	29.31	29.42	25.45	28.61
73942	4.13	4.36	6.39	5.87	7.34	5.5	5.56	4.72	5.02	5.63	4.79
65111	24.02	19.89	21.62	24.03	31.74	19.62	24.8	19.02	19.92	25	20.44
17752	0	0	0	0	0.18	0	0.18	0	0	0	0
68497	10.33	10.48	10.56	9.94	10.67	12.57	10.96	10.97	10.63	10.98	11.56
229473	8.21	8.24	8.55	8.22	6.74	8.63	8.74	6.73	6.23	7.39	7.37
245174	4.68	4.18	4.64	4.41	3.12	3.9	2.81	3.99	4.04	4.5	3.65
27049	14.04	15.15	13.6	13.11	7.53	11.34	6.34	12.03	10.84	11.25	12.05
68177	5.74	4.86	5.68	5.01	5.18	4.3	4.34	4.76	5.01	5.4	4.58
76640	0.05	0.07	0	0.14	0.06	0.07	0.22	0.09	0.14	0.16	0.13
71474	9.82	10.76	10.03	11.01	11.44	13.12	12.41	10.92	13.24	11.41	12.47
19059	0.08	0.04	0.1	0.12	0	0.02	0.02	0.02	0.02	0.04	0
621976	4.41	4.31	4.03	4.33	3	4.88	3.02	5.02	5.14	4.11	4.95
381484	10.14	9.36	8.48	11.47	0.79	3.32	0.47	3.2	2.54	2.83	3.9
12032	3.92	3.56	2.58	2.96	0.2	3.83	0.32	2.5	2.51	1.97	1.87
14601	0.3	0.46	0.6	0.35	0.33	0.18	0.22	0.43	0.21	0.58	0.26
72972	21.69	19.37	17.9	19.11	17.94	31.39	19.09	25.17	26.78	22.4	25.72
14171	0.47	0.55	0.36	0.31	0.38	0.14	0.27	0.34	0.43	0.43	0.47
13000	19.69	20.32	20.44	19.69	15.79	17.22	17.79	18.74	17.59	20.6	20.26
24045	43.75	47.89	45.42	42.53	34.12	33.96	30.8	42.82	42.45	42.64	42.07
72160	8.54	8.69	7.35	8.41	0.52	13.49	0.43	12.18	11.45	9.07	9.89
258777	0	0	0	0	0	0	0	0	0.05	0	0
12785	141.04	137.48	131.01	134.87	172.41	162.77	161.18	157.21	158.87	157.22	149.87
76747	0.22	0.76	0.67	1.27	11.44	2.63	6.01	1.03	1.53	3.57	1.42
56175	5.53	5.61	5.84	5.79	16.89	4.64	17.52	4.04	3.93	8.26	4.33
76633	5.73	7.19	6.87	6.41	6.53	4.75	5.54	5.04	5.5	5.2	5.67
243906	1.3	0.82	0.96	1.36	0.79	1.12	1.04	1.08	1.14	1.29	1.09
17952	1.02	0.64	0.89	1.02	0.25	0.69	0.23	0.56	0.49	0.58	0.55
20362	32.74	33.54	29.36	31.04	20.97	38.97	25.88	34.94	36.33	33.54	35.38
382083	6.01	5.22	5.53	4.61	8.77	4.43	16.48	4.46	4.56	5.72	4.48
21366	29.9	31.8	25.73	32.18	66.32	54.13	47	41.94	39.64	45.84	42.45
20449	0.97	0.91	0.84	0.6	0.88	0.67	1.4	0.57	0.51	0.71	0.47
20216	0.28	0.13	0.24	0.38	27.11	0.06	8.06	0.29	0.34	1.2	0.18
67459	6.44	5.77	6.61	6.09	5.28	6.22	5.93	6.04	6.02	6.3	5.88
17308	52.48	57	54.16	50.03	28.21	54.11	25.89	49.45	53.75	49.1	52.93
227210	9.85	9.29	8.04	10.71	9.61	12.74	9.03	10.62	10.96	10.46	10.55
103765	1.53	1.67	3.04	2.63	3.8	2.14	2.59	2.82	2.44	2.44	1.97
664799	0.11	0.03	0.13	0	0.4	0.02	0.27	0.02	0.04	0.17	0.07
333048	0	0	0.1	0.12	0.15	0.02	0.18	0.03	0	0.05	0
55950	89.81	95.64	101.69	100.58	112.56	90.68	73.15	89.44	103.79	99.64	104.78
71978	26.93	23.61	24.23	25	20.4	25.91	20.71	26.35	26.89	26.6	25.63
72282	0.21	0.34	0.49	0.6	1.43	0.83	1.86	0.13	0.84	0.33	0.64
60530	2.05	1.8	2.04	2.18	0.4	0.44	0.9	0.45	0.52	0.65	0.61
81489	49.27	46.9	45.66	43.78	35.03	23.15	25.6	58.21	65.59	78.78	51.73
66447	36.35	41.41	39.88	40.83	77.57	50.43	88.93	48.45	49.75	45.77	48.19
21374	13.25	14.39	12.98	13.66	11.4	13.93	12.2	14.73	14.41	13.18	14.11
381853	0.45	0.44	0.57	0.53	0.62	0.33	0.73	0.4	0.47	0.55	0.47
19344	60.58	62.16	59.45	60.57	59.98	71.8	59.64	69.69	66.57	59.16	67.26
110012	15.23	17.8	16.95	16.53	13.87	13.65	11.93	14.32	15.09	14.34	17.05
19273	8.97	7.3	9.3	9.33	10.64	10.96	6.75	11.84	9.53	10.54	12.96
223809	0.02	0	0	0	0.11	0.04	0.11	0	0	0.04	0
620253	0	0	0	0.1	225.42	0	673.73	0	0.1	108.26	0
240066	2.2	2.03	1.85	2.06	1.8	2.15	1.79	2.33	2.2	2.16	2.38
20224	59.9	58.43	62.19	59.4	54	56.24	54.19	59.98	58.06	56.67	56.65
109135	7.37	7.87	7.72	7.33	10.49	9.58	11.57	8.29	9.3	9.54	8.96
76478	5.29	6.34	6.06	5.56	1.97	3.86	2.07	3.34	4.27	3.47	3.3
53901	11.2	9.99	7.6	10.55	3.9	15.68	10.98	13.52	11.76	10.44	12.02
66983	7.45	6.85	6.5	6	5.08	6.65	4.73	7.29	6.79	7.71	6.26
56318	0.91	1.01	1.8	1.41	10.17	0.44	17.96	0.81	0.58	2.35	0.88
74174	0	0	0.09	0	0	0	0	0	0	0	0
53609	15.67	15.55	12.97	15.6	13.79	16.4	12.7	14.93	15.3	17.3	16.57
224826	21.64	21.47	18.74	20.97	17.89	22.23	21.41	22.71	24.66	26.26	23.22
12492	59.3	57.34	53.81	61.33	34.87	62.45	36.96	78.18	73.16	67.05	77.9
12525	1.65	2.13	1.57	2.64	1.42	3.36	31.04	1.82	1.79	1.98	2.72
73692	2.67	2.38	2.48	2.42	2.83	3.3	3	2.97	3	2.81	2.84
108737	18.95	17.74	17.1	18.36	13.59	19.48	15.94	21.61	21.13	20.33	21.65
16512	0.73	0.58	1.07	0.89	38.51	0.36	84.09	0.63	0.93	3.37	0.71
66617	5.66	6.87	7.76	7.5	7.72	5.53	5.87	6.18	5.54	5.4	6.69
215476	6.07	5.88	5.81	5.8	4.16	5.21	4.73	5.09	5.33	5.13	5.17
194388	8.94	7.34	7.51	6.99	6.17	10.66	6.64	8.99	9.34	8.85	8.89
27261	20.95	20	15.57	13.94	3.73	16.66	3.02	12.02	11.5	13.76	15.66
100862324	0.02	0	0.02	0.02	0.02	0.05	0.05	0.01	0.04	0.05	0.03
330450	1.08	1.04	1.3	1.66	1.61	1.33	1.8	1.24	1.5	1.73	1.64
70370	0.3	0.15	0.09	0.29	3.59	0.09	4.97	0.1	0.18	0.56	0.32
26570	1.64	1.45	2.95	1.72	0.16	0.11	0.48	0.59	0.63	0.79	0.86
380712	9.24	9.49	9.04	8.46	11.25	11.24	11.58	10.61	9.23	8.48	11.27
236219	0	0.07	0.13	0.2	0	0	0	0	0	0	0
105440	6.84	6.87	6.35	6.58	5.44	7.36	7.26	7.29	7.33	6.94	6.73
195531	1.78	0.9	1.29	1.56	2.48	1.77	1.61	1.41	1.73	1.72	1.13
58226	0.28	0.26	0.36	0.31	3.77	0.01	3	0.07	0.1	0.93	0.12
217480	0.08	0.11	0.14	0.21	0.69	0.48	0.83	0.31	0.36	0.56	0.31
22652	0.61	0.31	0.29	0.44	0.37	0.62	0.36	0.47	0.42	0.6	0.31
381259	13.57	13.89	11.85	13.66	7.36	13.02	7.51	11.96	12.75	12.82	11.75
66536	17.59	15.54	18.5	18.38	13.29	11.97	10.54	15.14	13.59	15.23	15.53
50780	38.4	39.03	37.17	33.78	42.33	43.35	25.27	36.69	40.77	33.41	35.32
93876	0.59	0.43	0.68	0.6	0.32	0.78	0.34	0.41	0.54	0.4	0.71
109349	0.04	0.1	0.1	0.02	0.19	0.13	0.24	0.02	0.02	0.08	0.11
15488	31.35	33.16	36.14	35.38	62.99	34.29	42.63	31.53	32.79	32.26	32.42
101055864	0	0	0	0.02	0	0	0	0.02	0	0	0
213603	16.86	18.17	18.2	18.99	30.2	18.68	35.73	17.37	18.29	16.55	16.79
69165	2.16	1.18	2.72	1.54	2.83	0.43	1.79	0.85	0.44	0.46	1.37
210853	1.75	1.42	1.68	1.18	0.85	1.18	1	1.24	1.13	0.93	1.04
100764	3.2	4.64	4.5	3.82	9.26	4.45	6.25	4.35	4.93	3.99	4.22
20446	46.46	48.27	44.75	42.75	17.49	30.57	15.99	34.65	36.58	29.16	31.42
192113	0	0.02	0.02	0.03	0	0	0	0	0.01	0.01	0.03
229725	12.88	12.24	12.26	12.26	14.97	15.47	14.67	14.93	14.67	13.02	14.21
74091	2.62	3.92	3.68	3.76	2.11	1.19	1.95	1.42	1.44	1.4	1.48
72318	33.42	33.83	32.38	32.48	6.61	14.77	6.31	18.52	14.83	17.19	18.96
18676	19.17	21.4	17.63	19.95	16.16	26.53	21.68	24.02	24.85	22.13	24.66
22402	4.05	3.35	2.88	2.72	4.41	4.99	9.88	4.91	4.19	4.32	4.65
191578	3.58	3	2.55	2.73	2.49	2.6	2.75	3.12	2.82	2.58	2.73
238021	0.11	0.04	0.18	0.14	0.11	0	0.15	0.07	0.1	0.21	0.13
76854	0.64	0.9	0.57	0.61	0.63	1.26	0.47	1.63	1.49	1.4	1.01
13848	2.3	1.7	1.91	2.28	2.82	2.6	5.17	2.21	1.83	2.89	2.42
102638882	2.06	2.15	1.88	2.1	1.02	1.67	1.24	2.28	2.09	2.13	1.85
319159	0	0	0	0	0	0	116.66	0	0	0	0
11722	1.08	0.84	1.45	1.62	43.26	1.05	17	1.45	1.49	2.83	1.41
58994	3.54	2.76	3.06	3.8	5.76	0.8	7.45	1.66	1.69	2.03	1.59
19183	3.16	3.14	4.42	4.07	4.03	2.36	3.11	2.6	2.75	3.85	3.24
77220	2.11	2.6	2.19	2	0.2	3.54	0.18	2.49	2.47	2.2	3.09
12362	10.5	10.33	9.96	9.45	7.78	4.22	5.96	6.67	5.07	5.62	5.54
13131	0.08	0.08	0.1	0.09	0.2	0.1	0.23	0.06	0	0.05	0.05
17301	0.24	0.35	0.19	0.27	0.39	0.48	0.35	0.31	0.46	0.31	0.33
58988	19.5	20.3	20.62	18.64	17.03	20.46	17.19	16.7	17.48	18.54	18.68
57908	4.99	4.87	3.87	4.47	3.78	5.89	3.97	4.92	5.12	4.58	4.72
216154	9.57	10.14	9.34	10.47	12.81	13.21	12.62	9.54	10.68	10.68	10.49
403187	15.27	15.88	15.79	16.1	17.6	13.52	19.91	15.09	15.34	17.31	15.43
272790	0.13	0.16	0.1	0.11	0.38	0.06	0.06	0.05	0.03	0.11	0.26
623898	0.37	0.68	0.18	0	0	0.07	0	0.15	0	0	0.07
64435	5.62	5.97	11.33	9.81	4.08	1.64	2.29	2.68	2.24	3.3	4.27
67270	52.58	53.99	59.56	55.81	126.04	46.26	108.66	47.15	42.84	42.69	40.23
14652	5.12	6.21	4.97	5.43	0.09	14.83	0.41	8.5	7.16	5.43	8.3
108167320	10.82	8.69	11.54	12.65	6.29	5.29	2.87	4.44	6.43	8.07	8.1
73693	0	0.04	0	0	0	0	0	0.04	0	0	0
545975	0.21	0.11	0.19	0.18	0.24	0.23	0.32	0.09	0.07	0.2	0.14
103694	39.62	40.02	39.48	39.69	43.22	47.29	42.81	41.69	46.31	42.43	44.71
21848	6.57	6.35	7.39	7.34	8.47	7.61	7.42	7.73	6.45	6.58	6.58
171166	0.83	0.83	0.71	0.89	0.6	0.96	1.28	1.32	1.4	0.8	0.76
20504	0	0	0	0	0	0	0	0.03	0	0	0
18130	6.99	5.69	5.6	6.35	5.53	6.27	6.61	6.59	7.23	5.86	6.34
105245	88.56	94.18	94.42	97.79	84.6	76.9	96.08	68.68	68.97	74.21	70.22
109342	0	0.03	0	0.03	0	0.03	0	0.03	0	0.09	0.06
13164	0	0	0	0	0.02	0.04	0.02	0.02	0.04	0.02	0
225895	4.38	4.52	4.51	3.94	4.42	3.45	4.18	3.53	3.28	2.95	2.72
71323	11.54	11.35	8.79	10.86	6.53	20.27	5.8	15.26	16.19	12.52	14.75
380698	0.03	0.02	0.12	0.07	0.31	0.26	12.77	0.13	0.02	0.05	0.16
76055	28.44	25.29	26.04	25.75	18.18	25.67	21.91	25.27	26.18	28.05	25.37
27426	11.89	14.05	11.95	13.46	10.98	12.64	9.15	13.07	13.21	10.73	13.3
54672	4.84	4.42	5.33	3.89	1.78	4.78	1.35	4.11	4.76	3.79	3.95
68961	42.91	39.48	40.17	35.35	23.29	28.96	25.6	31.13	31.87	34.11	31.01
101966	83.29	89.24	94.27	86.92	85.51	79.8	76.16	84.94	90.77	79.88	86.66
68870	4.01	4.82	6.84	7.05	13.88	2.57	7.46	4.8	3.85	6.24	6.37
17164	56.71	62.07	55.36	59.54	48.04	55.85	47.45	60.67	60.55	60.68	64.73
75641	1.77	1.88	2.08	1.52	2.61	1.02	2.38	1.64	1.32	2.27	2.34
17344	13.59	11.38	12.78	11.66	16.33	13.57	18.04	13.35	13.62	12.59	11.62
17977	7.95	8.47	8.38	8.12	9.77	10.04	10.29	8.6	9.13	9.54	8.98
20491	14.92	17.42	17.72	18.01	1.85	7.21	10.55	11.62	8.02	8.27	11.9
21985	31.22	31.86	41.67	40.14	31.09	22.43	39.2	26.24	24.67	27.91	24.71
66679	23.26	22.11	27.35	26.02	26.59	21.27	25.18	25.04	21.53	23.65	24.51
100043057	0	0.08	0.04	0.12	0.04	0.04	0	0.08	0.04	0	0.04
241489	0.05	0.01	0.02	0.08	0.08	0.05	0.21	0.05	0.05	0.09	0.08
217246	2.41	1.99	2.31	1.2	0	4.04	0	2.83	3.18	2.49	2.98
100042784	1.04	0.72	0.64	0.57	0.99	1.98	0.82	1.28	1.13	0.82	1.13
207495	0.65	0.91	0.88	0.96	4.3	0.75	1.74	0.73	0.52	0.81	0.66
80901	3.69	4.47	3.97	3.31	0.81	1.14	0.88	1.14	1.27	2	1.51
101142	8.93	8.85	9.12	8.98	11.78	11.62	13.75	10.97	10.4	10.77	10.52
73689	20.14	17.03	21.14	16.8	10.34	13.62	10.78	14.88	13.89	16.51	16.23
20088	1281.99	1087.47	1064.46	1024.04	852.85	912.84	773.73	971.03	874.9	966.98	885.75
15114	5.93	5.28	6.62	6.26	7.84	5.74	9.23	4.68	4.91	6.59	5.73
227580	0.04	0.08	0.11	0.04	0.36	0.19	0.46	0.17	0	0.12	0.04
19376	16.47	16.69	15	15.48	34.17	17.67	24.01	15.18	18.34	17.85	17.94
66162	57.02	64.06	60.64	50.97	28.53	28.83	26.45	37.61	42.44	41.91	36.72
75782	2.03	1.91	2.66	2.57	3.18	1.74	2.34	1.93	1.66	1.85	2.47
66877	11.91	11.39	12.39	10.78	7.9	10.33	8.33	11.51	10.87	11.31	11.4
628779	0	0.07	0.11	0.02	0.1	0.03	0	0	0.02	0.06	0.02
237082	7.46	6.92	5.84	8.23	9.52	10.07	8.44	8.81	9.1	7.62	7.34
98303	0	0	0	0.06	0	0	0.03	0.03	0.05	0	0.02
223337	0.03	0	0	0.03	0.06	0	0.03	0.03	0.05	0	0
11898	18.98	21.16	20.7	19.32	14.79	18.61	12.3	20.73	19.1	20.57	21.53
108169013	11.04	13.03	11.86	12.5	15.78	9.75	16.57	5.61	6.65	6.64	8.34
22122	16.69	19.31	21.71	18.36	20.23	13.42	20.1	14.36	15.01	13.41	15.67
239796	4.11	4.56	3.27	4.98	3.33	4.88	4.45	5.39	5.07	4.15	5.1
27222	0.61	0.86	0.46	0.91	0.74	2.92	0.39	1.48	2.11	1.61	1.66
225997	6.81	5.58	5.79	6.9	1.64	6.49	3.88	9.32	8.66	7.25	8.33
22255	0	0	0	0	0	0	0	0.03	0	0.03	0.03
216792	1.61	1.84	1.88	1.55	2.75	1.12	1.87	1.3	1.55	1.52	1.79
50505	3.83	3.37	3.51	3.89	3.25	4.25	3.34	3.6	3.86	3.93	3.97
229279	85.52	89.9	96.63	96.57	72.86	97.79	84.23	93.32	89.94	91.5	92.27
22789	0.02	0.01	0.02	0.07	0	0	0.02	0.01	0	0	0.01
22340	26.44	26.41	26.9	24.9	101.77	27.19	80.36	24.95	25.33	28.5	25.01
271305	1.02	1.05	0.9	0.97	1.5	1.05	1.03	0.81	1.05	0.79	0.88
215707	13.49	12.83	13.99	15.12	10.18	16.56	7.13	14.68	13.51	14.63	13.31
17076	1.9	2.17	2.06	3.08	0.83	1.36	2	3.45	2.56	2.01	2.54
74125	11.82	9.83	10.57	10.12	7.39	10.98	9.2	10.65	11.17	11.26	10.01
107976	36.68	36.57	32.69	37.21	49.53	35.06	42.56	34.33	36.08	33.69	35.9
18669	1.59	1.63	1.57	1.56	1.55	1.08	1.55	1.25	1.16	1.14	1.19
56332	44.13	42.53	34.87	37.45	19.79	59.15	13.12	69.46	72.57	52.34	50.48
72309	2.2	2.33	2.91	2.5	19.83	2.42	10.57	2.54	2.3	4.89	2.89
12040	11.66	10.82	9.32	11.96	74.81	11.29	38.11	18.6	16.01	19.49	16.2
381306	0.75	0.74	0.79	0.72	0.49	0.4	0.68	0.67	0.79	0.59	0.61
30878	13.81	11.45	9.92	14.34	3.28	26.57	1.59	29.22	19.86	18.11	24.66
16470	0.02	0.02	0	0	0.02	0.02	0.15	0.02	0.04	0.08	0.06
68617	9.54	9.17	7.59	9.27	3.33	16.69	5.31	11.34	12.1	9.12	10.63
66248	13.79	14.17	13.17	13.45	18.89	13.13	16.89	12.69	13.32	14.28	12.26
71673	26.66	28.32	22.77	27.82	12.75	31.24	12.31	28.85	31.62	29.28	30.97
11973	66.3	67.2	69.79	67.33	72.12	59.75	66.55	64.87	60.29	56.44	57.69
12978	53.03	59.54	45.81	57.19	16.19	35.73	16.57	39.61	37.58	38.06	40.74
22709	5.35	4.54	4.33	5.29	4.09	4.85	4.46	5.16	4.97	4.81	4.31
20826	61.37	61.17	58.35	53.05	44.61	49.31	45.57	54.26	54	49.57	55.51
333789	3.88	3.12	3.47	3.31	2.89	3.33	4.08	3.08	3.16	3.22	2.7
108014	28.07	27.87	27.46	28.41	18.86	23.66	17.33	25.54	26.3	26.93	26.52
64294	99.8	105.06	102.04	103.06	99.84	89.52	121.68	81.68	89.1	90.65	92.74
51886	22.69	19.59	23.26	19.37	13.69	18.81	16.1	20.44	18.44	19.83	18.28
319776	0	0	0	0	0	0	0.02	0.02	0	0	0
69752	17.02	15.68	17.09	18.24	16.15	16.38	14.38	16.19	15.48	14.48	16.27
227334	6.01	4.27	5.38	5.11	6.38	5.42	5.76	4.86	5.57	5.35	5.25
68750	8.09	7.93	7.11	6.64	8.84	10.56	8.2	7.87	8.38	6.76	7.67
59290	0.11	0.05	0.19	0.1	0.14	0.05	0.14	0	0.05	0.13	0.02
231004	0.33	0.23	0.27	0.08	0	0.11	0.24	0.1	0.14	0.17	0.1
18796	4.05	3.56	3.15	3.82	1.39	3.93	2.85	3.56	3.1	3.13	3.42
235505	0.3	0.51	0.28	0.25	2.22	0.46	2.12	0.36	0.39	0.52	0.27
70235	5.05	5.76	5.22	7.31	2.97	3.31	2.26	4.07	3.09	4.31	3.69
74764	12.45	13.42	12.14	12.89	13.27	11.23	10.29	11.15	11.1	11.1	12.2
331529	0	0	0	0	0	0	0.02	0	0	0	0
226778	1.97	1.94	2.24	2.24	2.28	2.08	2.33	2.04	2.32	2.81	2.33
74486	8.47	8.93	10.35	12.93	18.67	7.65	12.43	8.2	8.77	11.83	9.19
67064	25.94	25.94	26.02	24.72	19.31	27.87	19.92	29.45	29.86	25.64	27.59
329165	5.97	5.7	5.7	5.86	4.09	6.59	4.44	6.65	6.96	6.15	6.38
236792	12.34	12.31	11.84	11.8	13.18	11.87	11.07	11.28	11.17	10.85	10.11
104582	6.43	7.84	6.16	5.98	3.26	13.22	1.57	12.84	13.78	9.92	13.31
14311	1.11	1.77	0.52	1.84	355.31	6.75	133.48	3.02	2.67	22.02	1.48
67480	9.8	10.72	9.12	9.32	8.17	9.8	8.25	11	10.51	11.23	9.91
17907	1.32	1.89	1.7	1.52	14.53	1.53	493.67	1.23	1.69	1.47	1.15
68209	17.19	22.8	19.03	19.66	19.3	20.27	14.22	20.88	18.16	19.9	19.94
399548	0.1	0.03	0.18	0.11	1.04	0.2	13.76	0.04	0.07	0.23	0.11
211006	6.61	5	4.46	4.75	3.09	4.04	3.67	4.57	4.35	4.13	4.18
433766	0.03	0	0.23	0	0.41	0.24	8.79	0.09	0.12	0.03	0.15
12643	13.96	23.7	65.55	67.08	121.82	9.23	87.77	18.57	15.08	31.06	31.91
229320	0.12	0.21	0.2	0.13	0.15	0.08	0.12	0.13	0.17	0.13	0.02
19726	1.89	1.42	2.24	2.08	1.98	1.41	1.5	1.46	1.29	1.68	1.5
233204	19.68	19.63	18.83	19.85	17.42	21.75	19.56	20.39	21.8	21.03	23.15
231386	32.91	29.44	28.51	28.62	20.32	32.08	20.43	33.84	35.05	36.64	32.02
58804	7.66	8.71	10.55	9.29	17.44	11.22	15.39	9.62	12.09	12.72	11.45
19883	4.86	4.23	4	4.74	4.48	6.58	5.08	6.1	7.08	6.93	5.74
20733	211.99	206.04	243.13	234.58	277.35	156.68	269.96	194.43	195.78	233.54	210.66
19386	13.57	10.92	11.59	11.53	9.01	12.33	9.85	11.17	12.79	12.44	10.54
634731	3.44	3.3	2.94	2.88	1.88	1.43	3.81	1.49	1.2	1.76	2.48
102636251	0.17	0.13	0.11	0.15	0.07	0.09	0.05	0.2	0.05	0.12	0.22
258571	276.06	196.21	179.94	201	41.78	107.44	24.46	181.71	142.76	165	159.02
18194	14.92	14.48	16.15	16.19	30.55	14.68	21.23	14.65	11.38	11.12	12.79
14673	24.88	30.44	28.56	28.6	32.72	37.2	27.78	30.74	31.39	23.99	34.24
70081	2.57	1.72	2.58	2.56	1.57	1.62	1.48	1.57	2.34	1.73	1.51
68889	21.38	21.03	20.49	20.32	19.45	17.98	19.47	18.13	20.78	18.23	19.64
13839	0	0	0.02	0.03	0.25	0.04	0.39	0.06	0.07	0.09	0.02
16150	27.85	24.78	23.15	23.6	15.72	25.13	15.69	24.33	23.25	25.6	25.74
52570	3.39	4	3.33	3.51	9.64	2.51	5.32	1.9	2.07	2.69	2.43
434729	0	0	0	0	0	0	0	0	0	0.04	0
66988	36.95	39.53	51	45.89	35.32	13.58	30.9	22.67	23.03	29.2	25.59
15936	36.75	36.06	38.13	36.52	28.57	40.98	19.31	40.02	49.18	48.3	40.69
14705	32.29	38.13	37.24	33.55	111.65	28.6	68.35	28.36	28.45	32.99	30.29
71971	4.89	4.86	5.55	4.75	6.13	4.83	6.6	4.15	4.92	4.8	4.71
66196	4.64	5.3	6.34	4.97	8.02	3.65	7.06	4.13	4.69	3.68	3.48
78004	6.78	4.03	3.15	4.09	4.1	2	3.44	1.87	2.67	2.68	2.04
225659	3.18	3.84	4.2	3.96	2.84	2.62	2.98	2.96	3.22	2.69	2.66
24132	5.6	5.14	4.26	5.08	3.55	5.08	3.39	5.42	4.84	6.02	5.24
16613	0.07	0.23	0.17	0.15	0	0	0	0	0	0	0
22276	8.44	7.1	8.46	9.37	10.06	6.16	8.91	7.51	5.78	7.07	5.86
74251	1.79	2.18	3.17	2.33	12.34	2.91	9.14	2.09	1.91	2.94	1.95
69893	1.91	2.27	2.07	1.94	3.33	2.32	3.69	1.79	1.98	2.15	2.86
216134	9.81	10.28	8.87	10.82	30.48	10.39	30.85	9.51	11.27	13.59	10.63
71238	2.76	2.93	3.35	2.62	5.48	2.61	4.57	2.89	2.41	1.24	3.16
245533	0.41	0.31	0.54	0.04	0	0	0	0.04	0.04	0	0
16619	0.12	0.43	0.1	0.4	0.08	0.16	0	0.08	0.15	0.14	0.07
408068	1.37	1.59	1.32	1.58	1.05	1.79	1.62	1.5	1.73	1.3	1.58
16485	0.03	0.03	0.06	0.01	2.63	0.13	2.35	0.06	0.05	0.36	0.09
217304	8.47	8.05	9.96	7.24	0.34	2.3	0.82	2.41	2.16	2.09	2.13
224619	38.85	40.05	36.77	38.28	24.99	44.49	23.25	41.67	41.7	40.47	44.04
105245400	0.28	0.27	0.28	0.07	0	0.32	0.2	0.19	0.2	0.32	0.39
545288	0	0	0.07	0	0.04	0.03	0	0	0	0	0
84653	0.55	0.21	0.4	0.55	1	0.38	0.84	0.46	0.38	0.41	0.45
328577	0.17	0.31	0.37	0.37	0.03	0.33	0.04	0.07	0.19	0.34	0.28
13830	34.28	34.95	36.67	38.59	71.16	37.1	35	43.17	37.65	40.7	46.18
668208	0	0.07	0.04	0.03	0.09	0.04	0.13	0.04	0	0	0.08
277343	0.06	0.04	0	0.02	0	0.03	0	0.04	0.04	0.05	0.03
14257	10.94	12.28	10.51	10.01	5.8	24.41	7.36	20.07	20.52	13.7	18.72
74386	9.65	9.16	9.44	8.74	9	8.5	7.03	8.44	7.29	8.03	8.11
11877	5.3	6.6	5.45	5.93	3.7	10.24	4.03	8.01	7.51	8.69	8.84
17005	1.82	2.64	4.02	3.23	1.63	1.96	2.25	1.82	1.64	2	1.86
66262	5.63	3.98	5.07	4.77	4.32	5.44	4.44	5.34	5.4	5.21	5.5
215303	0.61	0.22	0.58	0.34	0.13	0.16	0.27	0.12	0.07	0.36	0.18
13214	0.07	0	0	0	3.56	0	2.55	0	0	0.39	0
225872	0.38	0.48	0.51	0.36	1.13	0.25	0.46	0.35	0.25	0.61	0.36
170460	9.06	9.18	9.31	8.62	8.9	5.9	7.74	6.28	7.38	5.96	7.25
57432	1.72	1.79	2.64	2.44	2.62	1.59	2.52	2.28	1.6	1.88	1.34
19171	50.39	53.01	52.96	44.6	18.61	40.31	17.1	42.74	42.41	38.61	49.89
234686	25.94	29.9	25.74	25.51	9.29	38.78	8.99	30.33	33.84	32.46	33.24
70823	11.4	10.51	11.31	9.87	4.52	8.23	5.12	6.76	6.57	7.03	7.01
66253	17.93	18.82	25.2	23.29	27.54	17.9	23.27	21.7	19.23	24.18	21.71
22239	0.32	0.24	0.28	0.37	1.34	0.11	1.1	0.23	0.11	0.58	0.3
231805	2.38	2.45	2.53	2.68	0.52	4.02	0.6	10.22	5.89	6.7	8.84
20846	22.35	22.9	25.33	22.32	21.97	24.42	16.22	21.72	21.48	20.09	24.65
12873	1.99	4.12	2.59	2.71	7.01	1.68	6.1	1.88	1.08	2.33	1.69
56030	14.79	15.63	15.17	14.62	19.23	17.1	19.65	15.72	15.04	16.39	15.49
66126	61.35	70.55	107.61	106.08	136.35	47.99	81.12	69.89	67.59	72.35	77.32
101055953	2.68	0	2.39	2.82	4.92	3.58	1.42	0	0.96	3.28	1.03
81003	4.94	4.25	4.09	4.51	4.42	6.25	5.51	5.21	5.86	5.38	5.25
232406	1.82	1.73	1.43	1.38	0.63	0.78	0.83	0.93	0.72	1.04	1.24
193796	7.79	9.2	7.41	8.1	7.19	9.75	9.19	9.41	9.84	9.01	10.05
11814	0.15	0	0.44	0.42	0.89	0.26	0.53	0.7	0.34	0.27	0
384214	1.04	1.64	1.67	1.8	4.05	0.68	2.63	1.77	0.95	1.61	1.46
18102	31.27	34.63	39.47	34.63	20.73	16.7	19.41	21.43	21.47	20.34	18.46
106639	13.11	12.36	12.78	11.39	18.04	15.12	21.18	13.24	12.57	13.13	13.03
66680	25.58	23.45	24.4	23.44	17.37	23.16	16.77	26.88	26.26	26.27	23.97
241634	0.06	0	0	0	0.06	0	0	0	0	0	0.06
27385	0	0	0.04	0.05	0.03	0	0	0	0	0.01	0
320865	0	0	0.05	0	0	0	0.03	0	0	0	0
70750	15.48	14.67	14.09	13.74	14.08	17.35	15.67	15.84	16.37	13.11	15.03
71617	5.08	5.6	4.95	5.44	7.21	6.3	7.6	6.11	6	5.56	5.91
19337	0.05	0.05	0.21	0.31	0.16	0.15	0	0.15	0.15	0.05	0.2
77015	1.6	1.46	1.29	1.37	1.57	2.53	2.63	2.04	1.87	1.86	2.02
66913	50.16	50.46	56.76	52.93	46.65	45.39	50.17	46.57	44.27	50.71	49.48
110197	0.77	0.69	0.55	0.75	1.98	1.2	3.49	1.19	0.98	0.92	0.54
23802	41.25	41.56	41.05	42.26	49.45	48.6	43.99	46.16	45.75	44.54	45.04
67426	3.02	3.41	3.16	3.42	179.64	4.54	105.71	3.84	3.29	7.03	3.4
50771	16.83	16.98	16.64	16.53	12.66	16.98	12.62	16.14	17.11	17.84	17.38
73410	0	0.12	0	0	0	0	0	0	0.14	0	0
619297	0.4	0.23	0.51	0.12	0.59	0.41	0.37	0.29	0.27	0.31	0.28
67811	21.86	24.95	23.62	23.94	53.6	25.49	38.31	22.9	22.83	24.46	22.47
227195	4.88	4.49	4.11	4.39	3.13	5.26	4.14	5.13	5.32	5.48	4.96
70396	15.23	14.9	15.61	14.62	17.08	11.04	15.78	12.03	11.34	11.85	12.67
104360	0.02	0	0.04	0.06	0.03	0	0.21	0	0.05	0.03	0
13199	0.03	0.02	0	0.02	0.73	0.08	0.39	0.02	0.06	0.05	0.02
93679	53.36	53.29	49.84	51.64	28.72	55.86	23.4	55.29	57.88	60.46	58.2
238690	1.59	1.25	1.5	1.34	0.75	1.25	0.67	1.32	1.15	1.25	1.16
54698	0.29	0.29	0.19	0.28	0.13	0.35	0.21	0.33	0.27	0.03	0.32
16633	1.63	1.27	1.62	1.64	0.25	0.94	0.23	1.4	1.06	1.26	1.37
20346	9.27	7.56	6.6	10.46	0.93	13.31	0.7	11.57	10.18	9.03	9.18
50850	6.98	7.57	7.56	7.89	7.85	7.03	7.98	7.05	7.79	6.98	6.71
26918	0.21	0.5	2.97	2.04	4.42	0.02	4.3	0.03	0	0.93	0.17
102632737	0.08	0.03	0.14	0.05	0.14	0.08	0.06	0.08	0.13	0.05	0.1
83492	0	0.03	0	0	0	0	0	0	0	0	0
76719	13.29	14.29	12.42	14.28	14.08	19.74	18.11	17.58	18	15.5	18.24
228368	19.04	18.84	25.27	22.7	19.37	11.84	20.04	14.57	14.72	17.32	15.31
27176	554.25	552.88	562.62	528.46	493.37	426.84	454.31	473.41	462.96	470.59	463.44
80893	0.16	0.37	0.13	0.09	0.32	0.28	0.35	0.26	0.26	0.27	0.11
21463	5.57	6.36	10.26	9.33	11.71	3.83	4.47	5.26	5.26	7.33	6.97
67493	9.92	9.39	8.72	8.91	7.98	9.08	8.33	8.47	9.33	9.97	9.46
238692	2.63	2.66	2.25	2.14	2.48	2.74	2.39	3.43	3.49	2.91	2.97
432964	0.54	0.49	1.15	0.96	1.21	0.2	1.34	0.53	0.56	0.75	0.49
269614	10.44	11.21	10.61	10.17	8.75	11.79	11.63	10.41	10.66	10.32	10.93
102580	6.67	7.36	7.27	7.81	12.39	7.02	9.33	7.52	6.36	6.97	6.68
13009	0.12	0	2.03	1.17	0.75	4.65	10.63	4	0	0.35	2.24
67434	19.86	21.62	15.72	16.62	2.43	26.69	3.8	23.1	29.89	21.69	23.93
546611	2.71	2.22	2.1	2.29	1.14	2.27	9.81	2.2	1.99	2.18	2.15
66665	4.26	4.09	4.77	4.11	6.98	5.01	5.14	4.62	4.48	4.17	4.74
236511	16.63	14.2	11.91	14.93	10.5	21.09	11.75	18.05	18.16	16.92	17.08
21808	8.02	5.79	4.76	7.08	3.2	12.6	2.99	9.08	9.06	9.79	8.46
27993	13.43	13.4	12.65	14.03	12.5	13.72	10.84	13.08	11.93	12.54	12
74229	7.84	7	6.61	6.98	1.33	6.92	1.32	8.77	8.09	7.44	7.72
217201	10.54	10.54	11.55	10.92	12.32	9.34	10.92	10.42	10.45	10.92	11.13
258749	0	0.06	0	0	0	0	0	0	0	0	0
20686	11.71	14.18	28.88	26.62	42.45	10.53	17.56	15.22	12.49	17.42	17.57
234564	0.76	1.24	6.18	5.64	43.57	2.04	16.99	1.18	1.61	4.03	1.75
53419	9.59	8.31	9.84	5.94	0.66	0.38	0.41	0.42	0.65	0.6	0.55
218035	19.28	18.55	18.07	18.63	22.03	17.85	19.78	17.38	17.11	17.29	17.96
20016	18.27	17.31	20.17	17.74	13.76	11.99	10.63	15.61	15.68	15.28	14.7
26403	45.89	52.44	43.95	38.68	22.62	60.34	20.95	54.79	59.44	48.95	58.92
75430	12.94	10.57	12.66	10.46	8.33	7.48	7.67	6.72	6.9	7.07	6.59
66612	13.34	17.59	18.59	16.54	93.42	18.46	49.65	17.99	18.41	23.26	17.62
67213	31.08	32.41	32.34	30.41	18.25	32.25	18.13	32.65	31.3	26.79	32.48
71564	11.23	12.05	12.71	13.12	11.76	16.56	13.93	17.15	16.84	14.95	16.51
19088	3.82	3.86	5.82	5.64	140.32	6.57	48.65	6.64	6.34	13.86	5.74
258922	0	0	0	0.13	0	0	0.07	0	0	0.06	0.06
268527	2.13	1.15	0.88	1.54	2.15	1.53	4.1	1.96	2.11	2.16	1.45
63986	27.94	29.76	25.08	21.08	3.89	26.71	11.25	21.27	22.11	21.38	23.99
666532	7.08	4.17	6.03	7.11	3.03	3.82	3.33	4.39	4.05	3.9	2.56
212679	1.84	1.5	1.66	2.03	2.2	1.73	2.08	1.95	1.74	1.79	1.54
228003	1.09	0.66	1.24	1.06	2.35	1.03	57.65	0.98	0.49	0.9	0.65
237761	0.42	0.5	0.22	0.36	0.33	0.37	0.78	0.21	0.34	0.46	0.25
208691	3.3	3.24	2.93	3.31	1.39	3.07	1.31	2.79	3.19	2.59	2.7
78771	2.43	1.96	2.07	2.18	2.26	2.68	0.44	2.02	2.52	1.99	2.11
71425	0	0	0	0.01	0	0	0.16	0	0	0.12	0
64656	17.02	17.59	20.38	16.28	28.9	15.05	24.4	15.15	15.31	15.31	14.45
19303	61.35	62.96	58.45	62.56	36.77	75.71	40.49	69.91	71.59	72.33	74.9
226409	1.94	1.98	2.39	1.76	1.1	1.22	1.84	0.85	0.9	1.23	0.89
16370	0	0	0	0	0.1	0	0.23	0	0	0.01	0
71810	28.85	28.84	29.62	28.14	21.73	26.97	23.38	26.54	27.83	28.32	28.76
71310	4.14	4.42	5.09	4.3	3.75	1.42	2.57	5.2	4.21	5.38	5.71
319701	0.58	0.52	0.28	0.58	0.1	0.33	0.14	0.16	0.18	0.29	0.21
74152	0.99	1.09	1.36	0.81	0.18	0.3	0.19	0.47	0.38	0.42	0.54
67416	10.84	10.55	10.78	10.36	7.68	12.41	9.35	10.5	9.51	10.53	11.75
16907	5.95	6.44	5.94	6.81	4.88	4.21	4.52	4.69	4.94	4.81	5
75627	7.94	7.47	7.43	6.55	7.24	7.46	7.8	7.5	7.78	8.49	7.5
12166	18.24	15.97	14.72	17.28	19.82	19.8	22.32	18.68	19.65	19.71	17.56
54607	6.39	6.04	6.29	5.98	7.05	5.73	6.37	5.94	5.54	5.65	5.66
108147	17.09	17.22	18.4	18.82	21.14	14.33	20.4	15.98	15.56	19.46	15.95
17961	5.25	4.5	4.63	5.85	3.83	4.06	3.94	4.44	4.16	4.12	3.27
108052	0.79	0.71	0.45	0.6	0.72	0.55	0.62	0.26	0.36	0.36	0.56
217593	0.03	0	0.03	0	1.29	0.03	1.37	0	0.02	0.2	0
17193	5.5	4.84	4.74	5	3.39	4.58	4.42	4.15	3.77	4.19	3.89
18583	13.77	11.65	12.27	13.34	11.48	15.38	12.25	13.17	14.65	15.48	13.81
217869	64.38	59.88	67.55	69.31	62.57	62.63	59.57	66.04	63.52	69.04	64.72
69698	10.67	10.96	8.79	12.02	4.2	13.11	2.25	13.2	12.59	10.73	9.93
72658	3.7	3.69	3.63	2.95	3.4	3.03	2.64	3.19	3.52	3.25	2.38
71835	4.38	4.4	4.76	4.47	5.15	5.3	5.38	5.14	4.79	4.95	4.53
72690	31.22	30.88	36.57	20.86	3.98	9.79	5	12.53	15.35	16.19	12.32
50721	9.38	11.04	9.28	11.01	8.47	9.64	10.19	8.97	9.76	11.21	9.78
16425	1.27	1.24	2.63	2.49	3.27	0.97	2.86	1.38	1.65	2.21	1.73
105242930	0.07	0	0.03	0.03	0.01	0.04	0.05	0.08	0.04	0.06	0.03
242109	4.77	4.36	3.64	3.89	0.9	6.25	0.56	5.84	6.44	5.06	5.85
171543	12.37	12.29	10.47	12.06	6.55	11.89	8.81	16.39	16.8	14.6	18.46
15170	30.39	34.29	27.33	28.26	13.24	22.82	15.22	23.04	21.21	23.45	27.66
16876	0.11	0.22	0.08	0.1	0	0.04	0.07	0.03	0.05	0.02	0.06
73545	11.29	11.52	19.72	18.8	25.76	8.19	15.78	12.67	11.63	16.6	13.56
69976	12.5	12.97	15	15.04	13.16	8.99	11.93	9.29	9.98	10.28	10.84
20416	32.56	34.99	33.01	33	29.39	32.75	28.09	30.53	31.26	31.9	34.65
217353	14.09	13.98	14.55	15.54	9.88	17.83	10.92	13.66	15.28	13.32	16.61
435921	0.12	0.68	0.1	0.57	0	0	0	0.09	0.27	0.21	0.09
231238	2.68	2.73	3.76	3.4	5.97	1.2	12.92	1.29	1.61	2.5	1.15
100121	11.67	10.63	11.87	13.03	9.94	13.76	9.54	12.98	12.76	12.51	12.42
11891	15.81	15.16	17.88	16.86	9.17	16.61	7.84	16.58	17.71	15.1	17.14
332396	0	0.02	0	0	0.02	0	0	0	0.02	0	0
71562	5.66	4.76	5.34	5.27	3.6	3.18	4.65	3.21	3.01	3.83	3.92
75305	0.04	0	0.04	0.1	0.04	0.1	0.08	0.1	0.17	0.1	0.1
100039210	0.09	0.25	0.17	0.12	0.11	0.25	0.02	0.14	0.22	0.13	0.17
53325	20.5	18.93	18.59	17.41	10.84	11.51	11.03	12.48	15.71	18.65	16.1
11784	0.08	0.09	0.11	0.05	0.56	0.21	0.72	0.11	0.19	0.18	0.26
20404	0.69	0.59	0.84	0.88	3.05	0.69	3.59	0.66	0.73	1.35	0.57
76982	0.18	0.11	0.16	0.15	0.04	0.23	0.02	0.11	0.09	0.17	0.23
100043757	0.51	0.64	0.31	0.44	0.09	0.59	0.15	0.32	0.23	0.25	0.41
269855	4.76	4.85	4	4.7	5.89	5.7	6.59	5.33	5.09	5.99	4.99
26927	0.02	0.02	0	0	0.38	0	0.21	0	0	0.02	0
12322	1.25	1.25	1.04	1.05	0.66	1.94	8.05	0.72	0.74	0.89	0.98
14058	28.88	25.65	28.44	27.99	0.6	2.21	0.43	10.03	7.3	7.65	10.28
70261	2.73	2.33	2.12	1.86	3.03	0.89	2.71	0.77	0.75	1.33	1.24
19348	3.19	3.51	5.01	3.65	0.81	1	2.07	0.96	0.85	0.91	1.25
26358	80.52	72.48	113.56	105.14	53.98	40.83	33.43	52.1	52.85	55.66	61.44
195522	3.88	4.56	4.26	3.61	6.6	4.16	6.58	3.84	4.05	4.91	5.55
100042355	20.71	15.57	12.3	12.54	19.51	7.97	16.29	6.23	2.9	8.03	9.97
214575	0.82	0.73	0.94	0.78	0.49	1.02	0.47	0.65	1.19	0.59	0.73
107734	32.24	31.56	37.42	34.97	99.51	30.78	64.65	31.22	28.13	31.15	30.05
74734	2.04	2.21	1.75	1.92	0.5	1.62	2.36	1.13	1.1	1.05	1.22
67285	5.23	5.21	4.61	3.92	6.92	7.66	7.64	7.28	5.74	5.81	5.32
16668	85.39	90.22	133.25	132.87	144.51	66.04	133.59	72.84	72.14	93.48	73.52
59036	4.69	5.59	5.08	4.16	2.64	4.82	2.92	4.77	4.89	3.67	5.84
217082	8.97	7.62	5.27	7.98	19.47	16.34	14.43	12.39	13.85	14.56	11.21
20513	0.3	0.16	0.16	0.16	0.07	0.24	0	0.15	0.27	0.34	0.12
68184	30.26	31.39	29.03	30.44	43.07	28.92	32.84	31.24	27.95	28.62	26.19
214254	1.03	1.57	1.45	1.54	2.62	1.16	2	1.19	0.92	1.46	1.22
237890	0.05	0.11	0.05	0.13	0	0.15	0.07	0.06	0.08	0.08	0.08
76843	1.54	1.58	2.26	2.07	0.67	0.51	1.14	0.5	0.48	0.58	0.54
20335	20.07	20.55	19.47	18.78	18.49	11.17	16.85	13.61	11.56	12.21	14.21
330671	0.38	0.33	0.52	0.34	0.24	0.13	0.28	0.07	0.09	0.11	0.24
240058	1.73	1.37	3.06	1.99	1.27	1.24	1.71	0.48	0.59	0.63	0.53
252837	3.85	2.87	2.12	3.22	1.16	10.33	1.49	5.92	5.91	5.74	7.19
241201	0.14	0.26	0.25	0.2	0.16	0.18	0.16	0.18	0.21	0.11	0.32
58234	43.3	41.76	42.63	36.65	13.9	59.5	11.7	54.96	56.96	49.09	58.4
72891	1.84	2.11	2.98	1.15	0.29	1.04	0.43	1.26	0.93	0.68	0.92
12330	104.04	97.97	96.53	102.34	74.19	80.52	87.69	86.54	81.63	92.71	84.06
18538	68.82	67.41	71.26	70	38.15	49.66	44.35	51.73	49.31	47.48	49.25
53318	7.93	6.2	7.68	7.38	31.39	10.39	33.76	9.97	10.44	15.26	8.47
622402	0.35	0.61	0.53	1.05	1.54	0.48	0.55	0.17	0.14	0.55	0.2
66549	15.57	14.19	14.48	13.47	11.29	15.94	11.61	16.78	15.66	15.02	15.7
193116	15.19	16.07	16.32	16.14	11.92	18.87	14.36	16.76	17.87	16.67	17.56
55949	100.86	88.71	98.83	81.35	66.76	58.08	61.08	67.27	68.47	73.47	66.2
103742	44.69	41.29	55.57	39.89	51.06	24.58	39.78	33.91	34.77	30	32.27
20755	11.79	16.21	55.61	32.29	0.01	0.01	0.1	0	0.02	0.02	0.09
102635744	1.78	1.83	3.61	3.46	5.17	1.19	3.25	2.21	1.8	2.99	2.27
16848	20.49	24.86	20.72	23.15	14.57	29.1	10.16	26.94	29.15	25.86	29.26
66205	27	31.74	27.59	32.11	25.3	16.5	17.11	38.55	32.05	33.87	38.03
100855	14.4	14.42	13.94	14.22	12.3	11.83	15.55	11.81	11.49	11.6	11.99
20454	15.31	12.46	15.85	14.17	30.38	15.34	22.7	13.33	13.39	15.32	12.17
209011	31.95	30.56	31.55	31.51	19.69	30.23	19.04	27.09	29.63	28.92	29.95
12408	20.67	27.05	35.88	32.9	74.31	24.82	53.12	27.2	24.97	31.39	28.96
23918	30.92	33.1	31.44	32.56	29.63	26.53	36.16	28.57	29.63	28.86	27.54
59031	26.64	29.9	23.29	24.04	22.05	39.55	16.2	31.63	32.91	27.93	29.63
269252	5.4	4.93	5.14	4.47	4.32	4.78	4.86	4.62	5.18	4.77	4.51
80289	9.34	7.93	8.17	7.22	5.7	7.69	5.4	7.69	9	7.71	6.99
433801	2.17	1.55	1.07	1.2	0.45	1.02	0.38	0.79	0.72	0.51	0.67
218314	3.09	2.61	2.82	2.25	1.22	2.82	1.51	2.45	2.41	2.58	2.61
278240	0.48	0.61	0.38	1.05	0.49	0.65	0.56	0.4	0.74	0.54	0.65
208092	14.47	14.76	14.3	16.41	12.16	14.19	10.98	14.49	13.32	13.02	16.79
52639	11.35	13.07	13.89	14.74	12.37	12.46	17.09	12.85	11.3	9.71	11.26
98956	6.67	6.11	6.23	7.18	7.32	6.49	8.2	4.99	5.23	6.87	5.88
12325	12.1	12.49	12.53	12.39	10.99	17.28	13.67	13.34	12.17	11.57	11.45
12518	76.94	84.74	60.15	50.37	9.94	50.5	2.42	30.74	28.51	35.89	49.21
213945	0.26	0.2	0.2	0.27	1.47	0.21	0.99	0.47	0.53	0.44	0.12
329251	9.6	9.6	9.67	9.7	22.9	13.31	24.88	16.74	15.02	15.73	13.7
67097	525.72	550.53	543.94	519.65	418.24	471.01	371.32	469.8	469.85	481.63	502.23
270802	3.99	3.53	3.7	3.88	2.58	3.94	2.33	4	4.23	4.16	4.07
228858	0.05	0.05	0.05	0	0.3	0.04	0.36	0.04	0.04	0.05	0.04
105242927	0	0	0	0	0	0.04	0	0	0	0.04	0
57439	16.92	15.29	18.4	17.93	15.38	15.43	14.97	16.33	15.96	16.57	16.25
225131	21.74	20.09	21.06	20.84	18.95	26.48	22.16	24.93	26	23.28	24.39
67042	9.55	11.28	12.05	11.71	14.51	10.64	12.08	9.97	11.09	11.17	11.94
52712	6.62	7.39	7.7	6.53	5.5	5.83	5.17	5.87	5.82	5.75	5.71
14783	16.7	14	14.1	13.41	14.49	18.18	18.94	15.36	16.78	16.41	15.4
70348	0.11	0.32	0.31	0.42	0.94	0.25	0.69	0.38	0.28	0.29	0.16
233424	0.37	0.26	0.34	0.34	0.33	0.53	0.45	0.49	0.32	0.39	0.46
57811	0.05	0	0.02	0	0.12	0.03	0.2	0	0	0	0.04
68521	6.92	7.24	6.6	7.5	6.01	8.16	5.95	6.34	7.13	7.42	7.71
76539	5.43	6.16	6.6	6.41	6.61	8.96	7.05	8.03	7.14	5.46	6.46
270150	20.82	33.66	57.75	56.53	70.84	14.07	29.4	29.08	27.25	40.53	36.29
71711	11.09	13.31	10.32	11.59	7.66	11.65	8.33	11.62	10.11	10.35	10.81
14712	27.39	27.2	29.21	24.57	39.4	30.28	35.3	28.74	27.81	25.15	25.73
78774	1.09	1.18	1.93	1.73	2.79	0.62	2.44	0.96	0.85	1.98	1.54
227731	13.09	12.95	12.23	11.95	7.57	11.29	8.86	14.24	13.28	12.03	10.2
66302	5.67	5.43	6.74	7.82	17.36	7.45	11.87	6.89	6.72	8.27	6.15
22349	0.16	0.16	0.22	0.36	0.49	0.29	0.47	0.13	0.26	0.26	0.35
13799	0.11	0.07	0.05	0.05	0	0	0.04	0	0.02	0.07	0.03
104732	1.95	1.9	2.55	2.29	2.02	0.84	2.02	0.8	0.82	1	1.01
80292	5.46	5.26	4.64	4.89	4.35	5.43	6.49	5.27	5.45	4.85	4.86
56316	16.26	16.15	17.04	15.15	11.14	16.68	13.88	14.78	15.34	13.36	14.52
18707	13.81	15.95	12.43	12.71	2.44	10.4	3.58	8.45	8.92	10.47	10.84
108755	13.83	13.4	11.55	11.6	11.81	12.33	11.24	11.9	10.84	10.86	13.01
102436	3.83	3.16	4.26	3.74	6.45	3.66	5.88	3.49	3.77	3.19	3.37
394252	0	0	0	0	0	0	0.06	0	0	0	0
17087	8.05	9.03	9.99	9.08	4.2	5.33	4.48	5.94	4.46	5.74	5.14
110119	12.2	9.91	11.04	10.64	10.22	8.61	13.73	7.99	9.33	8.74	7.26
76615	0.44	0.48	1.36	0.83	0.5	0.04	0.17	0.33	0.44	0.58	0.36
215445	12.25	11.47	11.47	11.39	13.66	14.89	18.9	13.18	14.32	13.84	14.18
56708	11.71	11.12	9.65	7.66	5	11.49	5.72	8.85	10.91	9.22	8.28
259070	0	0	0	0	0	0	0.07	0	0	0	0
19752	3.08	2.69	4.44	1.06	0.86	0.3	1.52	0.55	0.06	0.37	0.36
26568	13.59	12.79	12.75	11.1	4.12	7.87	3.05	6.39	6.45	8.22	8.31
13011	3.25	3.23	2	2.4	0.33	0.88	0.62	0.72	1.42	1.41	1.06
75725	8.05	7.7	7.97	8.58	7.29	11.02	9.02	8.96	8.43	7.75	8.83
66999	9.86	9.69	9.93	9.61	7.59	10.02	7.06	10.27	10	11.08	10.89
72930	0.72	0.53	1.11	1.4	2.45	0.85	2.01	1.17	1.21	2.05	1.01
12385	148.45	148.6	128.58	142.76	81.66	200	82.77	192.23	184.28	154.08	173.97
14768	6.6	6.95	6.7	6.64	9.62	8.13	7.99	6.99	7.38	7	7.61
27643	18.8	19.3	19.58	18.83	21.8	20.01	21.19	21.58	20.79	19.12	19.98
19054	10.35	11.55	11.85	11.18	8.65	11.43	9.4	10.96	10.08	11.49	11.58
100861908	0.82	0.67	0.96	0.56	0.38	0.7	0.28	0.65	0.95	0.63	0.7
73341	17.49	15.24	13.27	14.78	5.84	21.1	9.45	16.73	16.23	14.29	15.82
19655	14.35	14.42	14.68	14.32	14.03	20.14	15.86	13.81	14.11	13.1	14.05
15007	15.71	17.34	18.39	16.6	9.42	16.91	8.23	13.11	15.8	13.32	16.85
211739	0.02	0.05	0.04	0.08	0.04	0.3	0.08	0.58	0.34	0.16	0.55
12295	6.51	5.81	5.87	5.84	6.51	4.04	14.7	5.74	5.74	6.38	5.93
75124	0.29	0.4	0.22	0.39	0.36	0.59	0.12	0.43	0.55	0.11	0.5
67511	69.57	74.72	80.44	77.82	57.94	55.09	58.68	57.94	59.86	63.15	61.4
353208	2.04	0.89	0.75	1.1	1.8	0.92	1.65	1.2	1.06	1.51	1.07
78255	2.67	3.01	2.68	2.49	2.42	3.68	3.09	1.99	2.21	2.37	2.53
211556	18.4	17.57	16.33	19.22	14.79	21.27	18.2	20.83	20.72	19.92	20.53
233912	10.24	10.57	10.35	10.38	6.38	10.05	7.57	8.89	10.92	10.76	11.32
216028	0.03	0	0	0	0.07	0	0.07	0	0.01	0.02	0.01
243743	3.77	3.49	2.7	3.13	0.78	5.82	0.72	5.52	5.49	4.31	4.62
100041599	0	0	0	0	0	0	0	0.12	0	0	0
387343	0	0	0	0	0.14	0	0.14	0	0	0	0
231807	23.18	21.6	25.25	22.36	10.92	12.58	12.04	16.07	15.85	17.39	16.29
16206	6.87	6.49	12.09	11.57	25.09	7.06	24.35	6.21	6.56	10.57	7.62
75007	36.39	35.08	37.14	30.37	21.8	29.49	24.62	33.03	32.3	30.47	31.8
18700	9.92	8.45	8.77	8.76	2.49	4.73	3.2	4.04	4.98	6.17	5.17
330695	13.86	16.17	27.28	24.49	42.2	9.41	21.72	15.48	15.24	21.71	20.02
237886	4.9	4.2	5.39	5.61	2.07	2.6	2.02	2.73	2.55	3.3	2.84
319604	12.58	12.89	11.28	13.02	12.2	16.88	13.13	15.38	14.38	12.67	13.78
68349	57.51	57.19	66.96	62.76	182.76	48.01	137.79	51.36	50.99	54.02	53.62
78388	34.84	37.69	34.65	35.75	33.57	33.29	31.63	35.91	37.49	37.3	38.88
192194	0.05	0.14	0.11	0.11	0.09	0.15	0.06	0.06	0.1	0.14	0.19
385312	0	0	0	0	0	0.12	0	0	0	0	0
57765	0.74	0.86	0.78	0.98	0.35	1.53	0.21	0.98	0.65	0.81	1.16
83436	23.84	22.87	22.18	20.25	7.67	29.43	8.07	27.7	27.59	25.57	28.13
170788	0	0	0.04	0.03	0.05	0.2	0.06	0.13	0.13	0.28	0.19
14235	4.8	4.92	5.43	4.73	1.18	2.72	3.08	2.15	2.18	2.39	2.98
66091	175.15	173.44	161.01	156.58	262.7	110	180.32	137.16	115.77	131.87	126.17
652925	96.68	102.18	101.71	97.46	22.96	84.67	15.98	117.29	110.86	99.11	126.27
234964	2.84	2.02	5.36	4.85	3.69	0.56	1.94	1.45	1.37	1.97	2.36
12349	134.03	130.65	133.02	105.95	18.88	67.48	24.18	57.56	53.6	50.3	58.65
14126	0.7	0.35	0.4	0.44	0.05	0.42	0.02	0.36	0.22	0.32	0.4
211652	41.96	40.31	42.05	47.25	23.02	54.54	26.33	53.08	51.46	45.57	51.45
16508	0.05	0.05	0.04	0.04	0.04	0.06	0.13	0.08	0.04	0.04	0.07
73458	0	0.04	0.07	0.02	0.12	0.05	0.17	0	0	0	0.05
26459	0.08	0.1	0.08	0.03	0.14	0.1	0.17	0.05	0.07	0.08	0.15
108168318	0	0	0	0.04	0	0	0.04	0	0	0	0.07
68729	6.82	6.5	7.37	8.03	10.74	7.5	8.91	7.61	7.6	7.61	7.13
70207	5.45	4.95	4.94	5.68	12.26	5.98	10.72	5.04	4.36	4.64	5.15
19153	48.65	60.73	47.89	57.91	5.63	86.12	4.21	75.03	80.9	59.2	75.76
14405	0.02	0	0	0	0.11	0	0.1	0	0	0.01	0
100044068	4.57	3.09	4.55	4.04	3.9	1.32	3.31	1.63	1.68	1.26	1.51
170834	0.07	0.29	0.07	0	0	0.07	0.08	0	0	0	0.07
382018	0.2	0.16	0.13	0.09	0.24	0.06	0.43	0.09	0.1	0.13	0.12
243385	1.13	0.9	0.96	0.83	0.77	1.44	0.48	0.99	1.09	0.99	0.82
170759	17.69	17.62	17.07	17.5	14.32	16.3	15.89	16.11	16.48	18.34	18.14
210146	8.05	7.37	7.32	7.78	9.13	8.92	9.78	7.9	7.89	7.4	7.5
69239	0	0	0	0	0.06	0	0.02	0	0	0	0
18613	270.4	276.52	246.92	222.3	39.13	357.4	40.47	301.52	309.28	236.71	307.79
67778	16.94	15.59	16.25	16.52	15.28	19.7	15.39	18.44	19.37	19.39	19
67971	178.51	201.16	242.65	286.55	341.03	332.73	144.4	356.6	355.03	323.55	339.8
54188	16.62	17.42	19.05	16.38	11.4	15.72	12.65	17.67	16.48	16.58	16.19
18286	17.73	17.19	18.64	19.48	18.43	18.47	17.3	17.33	17.3	17.86	19.05
22092	14.76	20.91	43.1	41.43	56.27	10.91	24.32	19.34	16.14	29.44	24.84
20318	61.69	70.5	67.46	67.22	80.55	81.32	84.87	69.34	77.62	66.72	75.55
380842	2.79	4.33	7.97	9.37	18.76	3.48	10.68	5.55	4.54	8.57	6.07
269701	3.13	4.21	8.88	7.91	13.6	3.56	7.05	5.04	5.28	7.66	6.81
52432	21.1	21.23	21.19	20.82	24.28	20.25	22.6	21.25	22.74	21.8	20.04
19762	0	0	0	0	0.14	0	0	0.03	0	0	0
68327	15.32	14.32	17.36	15.53	11.8	12.75	13.95	14.44	15.12	14.08	14.27
232210	10.14	11.38	11.74	10.72	9.53	9.08	9.59	9.47	10.14	10.68	9.54
100503041	0.81	0.75	0.68	0.66	0.85	0.74	0.9	0.86	0.73	0.96	0.65
20530	25.48	25.97	24.01	24.88	15.4	22.81	17.62	27.54	28.18	24.02	27.54
22215	10.31	7.42	8.02	7.64	7.41	7.67	7.25	7.85	7.99	8.41	6.68
243853	11.72	13.6	12.31	12.34	11.47	15.97	13.05	14.39	15.42	13.85	16.04
20479	23.58	23.41	22.68	26.05	19.67	25.27	19.49	23.53	23.28	21.2	22.64
20533	0.42	0.45	0.11	0.15	0.11	0.71	0.09	0.34	0.2	0.33	0.42
16551	2.71	3.22	3.5	2.62	0.52	0.65	2.93	0.85	0.58	0.86	0.94
66624	112.8	113.37	116.6	118.57	76.29	75.09	87.23	83.83	82.09	89.47	85.43
100503884	3.96	3.89	4.55	4.49	5.46	3.19	7.86	3.25	2.65	3.68	3.38
21652	46.85	46.89	47.05	47.3	36.45	56	34.03	50.34	53	59.93	55.16
53623	4.2	5.03	3.28	3.18	1.06	4.37	0.88	5.1	5.95	4.44	3.71
72611	11.16	10.19	10.18	9.31	14.14	11.55	10.16	10.81	10.52	10.93	10.29
98396	13.37	14.11	13.66	12.91	19.03	11.33	34.37	14.83	12.84	14.18	14.61
76426	0.5	0.59	0.1	0.29	0.2	0.46	0.11	0.75	0.64	0.85	0.09
14365	1.31	0.94	1.3	1.6	1.41	1.03	1.29	1.47	1.3	1.69	1.34
53856	0.07	0	0	0	0.14	0	0.07	0	0	0	0
666040	0	0	0	0	0	0	0.02	0	0	0	0
21400	2.63	3.36	2.67	4.48	3.76	4.71	3.35	3.27	3.51	3.5	3.4
83561	0	0.02	0.08	0.03	0.07	0	0.05	0	0	0.05	0
110382	0	0	0	0	0.22	0	0.1	0	0.03	0.09	0
26386	8.29	7.85	7.81	7.08	3.01	12.51	2.93	9.13	8.4	9.09	9.78
239739	190.53	189.26	187.13	180.94	0.13	140.42	0.2	221.42	204.85	167.53	196.74
110058	1.46	0.88	1.47	1.45	1.05	2.66	0.81	2.52	2.11	2.34	2.77
14539	0.1	0	0	0	0	0.05	0	0	0	0.1	0.05
108030	0.08	0.02	0.04	0.07	0.81	0.03	0.94	0	0.04	0.1	0.02
16578	3.32	3.6	7.16	7.33	10.51	2.48	6.8	4.13	3.84	5.97	4.8
72543	12.59	12.29	10.79	12.48	14.48	17.7	21.43	15.53	12.9	14.18	14.72
230082	9.47	9.17	9.51	10.11	12.75	9.92	11.47	8.84	8.97	10.02	10.31
19204	8.91	10.27	9.11	8.18	2.33	2.06	1.79	4.94	3.48	4.15	4.69
50528	27.88	22.41	26.27	29.47	19.84	20.06	17.76	21.87	19.04	19.73	19.16
93759	10.22	9.52	8.76	9.57	7.55	12.2	7.37	12.88	13.74	11.6	11.75
16881	8.8	7.75	8.05	8.47	3.56	5.14	7.1	4.4	4.44	4.84	4.65
70726	0.49	0.75	0.93	0.69	1.25	0.38	1.32	0.54	0.46	0.52	0.52
71787	17.85	18.33	16.87	18.28	15.54	15.76	13.59	18.75	15.94	14.33	15.84
434130	2.56	2.56	2.37	2.4	4.27	6.03	5.48	3.11	3.33	3.39	3.35
56805	4.65	3.86	5.07	4.85	4.46	5.1	4.72	4.54	4.85	4.51	4.54
22612	12.23	11.1	10.11	10.81	7.3	14.35	6.8	14.63	13.88	12.16	11.21
69369	0	0.07	0.15	0	0	0	0	0.07	0	0.07	0
50791	0.84	1.1	0.9	1.41	0.95	1.56	0.93	1.17	1.38	1.29	1.12
50935	10.41	11.96	10.12	10.65	17.5	11.72	9.55	11.27	10.78	10.77	10.64
229861	0.12	0	0	0	0.12	0.06	0.12	0.1	0	0.25	0.11
77766	1.53	1.67	1.85	1.57	1.4	1.77	1.84	1.63	1.76	1.28	1.72
234366	27.27	30.93	25.24	27.18	18.68	37.26	20.77	31.82	33.24	30.17	34.3
67871	10.12	9.06	9.59	9.14	10.84	10.35	9.33	11.03	9.98	10.13	9.46
96935	6.65	5.98	4.69	6.01	3.79	7.84	3.2	6.88	7.31	7.59	7.36
194401	6.56	5.8	4.83	5.22	7.44	5.83	6.42	5.94	5.33	6.67	5.45
52443	32.81	29.25	31.49	32.15	45.97	28.5	35.88	28.58	27.61	30.28	27.09
105000	4.7	4.98	5.83	7.03	6.52	6.21	5.77	5.62	4.9	5.77	5.6
17175	4.62	3.46	3.4	4.34	2.7	2.01	3.35	2.74	2.55	3.31	2.03
67163	37.95	36.83	33	36.68	35.86	43.89	36.67	40.92	41.75	39.04	40.7
77219	13.8	12.8	13.2	13.24	35.79	15.29	22.48	13.69	12.75	13.9	13.09
109624	60.7	60.91	53.48	53.21	28.53	61.47	26.5	57.72	53.3	53.64	54.75
269952	2.52	2.61	2.75	2.3	2.13	3.11	2.42	2.85	2.85	2.61	2.57
240960	0.02	0.01	0.03	0.01	0.04	0	0.04	0.01	0.01	0.01	0.01
320683	6.21	5.79	6.32	5.56	6.41	6.12	6.31	7.05	6.44	6.83	6.15
12662	5.55	5.46	5.35	5.48	3.93	6.53	4.84	5.84	5.76	5.63	5.55
26425	11.25	11.14	11.39	12.77	9.35	10.26	9.55	9.55	10	8.65	10.99
12350	0.16	0.12	2.25	1.56	4783.12	42.54	1991.84	6.01	2.55	217.42	2.31
218885	4.51	4.25	4.42	4.68	17.43	4.72	13.06	3.95	4.66	5.22	4.18
11949	107.58	115.39	130.13	117.91	279.34	98.35	259.2	99.17	92.48	92.85	97.87
232414	7.35	7.17	6.99	6.72	1.25	17.7	1.46	12.96	12.37	9.96	12.99
100101919	0.75	0.74	1.68	1.39	1.7	0.42	0.89	0.65	0.38	1.12	0.69
56857	3.14	3.72	3.47	3.04	0.95	1.05	1.69	1.48	1.46	1.48	1.62
70556	3.42	3.82	4.23	4.07	14.82	3.04	11.54	3.91	3.39	5.39	4.35
22178	0	0	0	0	0.07	0	0.25	0	0	0.02	0
94175	0.5	0.49	0.43	0.61	0.36	0.32	0.49	0.46	0.42	0.64	0.16
11747	186.41	206.57	176.78	201.82	192.74	266.09	166.89	269.19	241.69	211.45	226.16
73834	44.02	43.23	45.21	45.29	55.99	35.93	49.09	37.86	38.41	40.74	36.01
76803	0.05	0	0	0	0	0	0	0	0.03	0.07	0
15896	105.35	119.74	94.52	89.98	8.66	166.55	9.29	145.07	148.64	112.28	157.89
69232	27.73	27.7	25.92	26.03	26.63	28.03	27.33	26.07	28.64	28.53	28.14
102642386	0.55	0.28	0.08	0.09	0.18	0.23	0.21	0.12	0.13	0.55	0.31
244745	8.92	8.82	7.38	7.93	7.58	7.93	5.24	8.22	8.42	8.85	8.26
634882	0	0	0	0	0.61	0	0.54	0.02	0	0.09	0
18201	14.89	15.6	15.11	15.52	12.12	17.41	14.01	16.42	16.64	17.53	17.87
433904	8.55	5.79	7.74	7.9	7.14	8.96	7.57	7.9	7.18	7.39	5.39
75471	0	0.05	0	0	0	0.05	0	0	0	0	0.05
21973	9.71	10.48	11.86	10.24	1.23	1.68	7.89	1.97	1.65	2.51	3.03
110834	0	0	0.02	0.04	0.08	0	0.27	0.02	0	0.06	0.02
230757	4.28	4.73	3.98	4.15	4.75	6.46	5.37	5.47	5.23	6.54	6.29
56223	0.02	0.02	0	0	0	0	0	0	0.03	0.09	0
12986	21.23	27.57	32.73	28.15	3.56	20.71	2.82	18.07	15.17	21.06	25.1
224481	4.97	5.56	5.9	5.44	7.74	4.67	7.24	5.1	4.25	5.26	5.19
14432	6.6	7.24	6.23	7.58	2.3	14.28	2.09	10.35	11.24	9.44	12.26
434377	2.06	1.54	1.41	1.47	1.15	1.94	1.29	1.81	2.14	1.82	1.76
231915	20.61	18.1	16.99	18.12	11.05	12.77	12.51	18.4	21.24	23.93	17.85
17288	0.03	0.03	0	0	0	0	0	0	0	0	0
637898	0	0	0	0.02	0	0	0	0	0	0	0
77604	8.76	5.95	6.79	6.36	3.85	6.73	3.76	8.34	7.61	6.9	6.34
11553	0.02	0	0	0	0.12	0.04	0.21	0.02	0	0	0
228033	105.32	112.58	132.48	113.95	146.52	71.02	165.18	75.24	75.6	79.81	79.83
231042	3.29	2.88	3.24	3.24	3.11	3.55	3.72	3.16	2.36	2.94	3.05
12775	8.39	10.18	6.77	8.95	1.97	14.92	2.39	8.54	8.32	8.54	10.26
74004	0	0	0	0	0.18	0	0.16	0.02	0.01	0.05	0
18813	42.22	44.97	47.26	46.03	49.58	41.18	45.88	44.91	45.61	43.54	45.24
245368	1.35	1.31	1.37	1.4	0.84	1.27	0.64	1.3	1.05	1.43	0.95
225631	0.02	0.06	0.04	0.07	0	0.01	0.02	0.02	0	0.02	0.01
631304	0.04	0.03	0.41	0.08	0.48	0	0.22	0.04	0.04	0.15	0.08
320145	0.03	0.03	0.01	0.06	0.02	0.01	0.03	0.04	0.05	0.06	0.03
14964	650.58	733.89	731.89	667.06	343.14	605.91	264.11	581.26	605.84	529.01	630.16
11571	0.43	0.09	0	0.13	0.05	0	0.1	0	0	0.04	0
80859	16.99	14.92	15.99	14.13	9.82	6.43	6.72	12.06	11.68	14.17	11.78
108169096	0	0.05	0.15	0	0.18	0.05	0.06	0	0.11	0.09	0.05
117589	3.59	3.82	3.37	3.49	3.55	4.1	4.3	3.76	3.93	3.53	4.12
108167986	1.23	0.96	1.14	1.16	0.74	1	0.8	1.39	1.31	1.16	1.11
239250	0.62	0.53	0.53	1.23	5.79	1.39	4.68	1.18	0.99	2.46	1.09
107508	23.3	21.72	23.52	22.07	25.78	22.09	31.65	21.33	20.91	21.12	20.97
69053	16.04	15.21	15.97	12.84	11.07	15.49	10.65	17.47	17	15.97	15.56
107568	18.78	17.23	14.84	17.9	14.49	25.3	19.83	21.96	22.41	19.36	18.28
18458	181.51	187.91	182.58	184.58	229.23	176.76	205.29	165.26	158	176.87	176.21
19158	26.64	27.38	28.47	28.25	20.74	25.12	19.55	28.2	27.96	27.3	27.92
75329	0.09	0.1	0	0.03	0	0	0.08	0.04	0	0.08	0.06
217845	0.25	0.11	0	0.33	0.5	0.27	0.12	0.18	0	0.09	0
54519	16.32	17.68	16.33	16.03	6.96	14.12	9.48	18.53	13.38	13.03	14.99
217449	8.7	7.47	8.94	8.55	12.63	9.13	11.31	9.06	7.77	8.38	9.09
14009	3.46	3.13	3.28	4.06	5.56	5.21	8.65	3.9	4.3	5.3	3.71
69550	58.33	59.25	63.25	54.83	26.93	42.59	17.04	44.17	46.66	49.96	53.41
74180	9.65	16.04	79.91	58.72	84.91	0.5	101.28	4.87	1.77	34.63	11.07
11980	32.7	30.57	28.41	32.71	8.03	41.52	7.01	41.72	48.61	31.22	37.04
72795	4.83	4.45	5.58	6.17	9.5	5.22	8.59	4.86	4.54	6.36	4.59
68035	32.29	40.26	36.94	35.86	28.83	40.09	28.45	37.38	37.73	34.8	39.47
70893	0.88	0.91	0.23	0.53	0.05	2.91	0.05	1.94	2.08	1.4	2.32
667063	0	0.16	0.16	0.3	0	0	0.34	0	0	0.15	0.15
57296	75.37	85.36	83.46	75.79	100.53	63.18	71.19	65.01	61.47	59.23	65.03
258783	0.93	0.72	1.02	0.85	0.88	0.99	0.68	0.98	1.05	1.18	0.99
73318	0.08	0.11	0.04	0.19	0.36	0.04	0.25	0	0.04	0.04	0.04
71704	35.04	35.49	29.67	30.42	8.99	65	9.72	46.27	46.27	32.13	45.63
110173	10.6	10.11	9.89	10.05	6.07	8.71	8.46	8.36	8.34	8.49	7.96
23845	1.25	1.65	1.57	1.68	0.29	0.44	0.26	1.25	0.92	0.87	1.07
72236	2.66	3.35	6.67	6.12	5.17	1.21	2.81	2.74	2.22	4.31	3.7
414077	48.62	55.36	49.32	46.07	43.01	40.69	35.34	40.86	39.95	46	46.78
140577	0.8	0.7	1.28	1.02	3.33	0.46	4.18	0.52	0.54	1.12	0.64
100862375	14.77	16.24	14.88	15.41	44	12.59	25.42	13.93	14.25	12.39	15.74
232975	6.92	5.72	7.29	4.85	4.63	2.88	2.51	1.92	1.23	1.66	2.1
69710	33.23	33.16	34.44	32.24	25.55	28.42	19.76	28.65	27.48	31.77	32.35
209200	10.27	10.47	11.27	9.79	6.52	8.72	5.63	10.46	9.81	9.62	9.89
244209	0.22	0.2	0.32	0.24	0.18	0.28	0.19	0.14	0.23	0.22	0.11
19219	7.56	7.73	6.81	7.34	2.15	1.98	2.37	2.98	2.7	4.41	4.8
78890	2.3	2.77	2.42	2.03	1.2	2.27	1.8	2.29	2.27	2.34	2.8
16178	1.96	2.78	2.65	1.97	0.83	0.45	0.61	0.58	0.34	1.01	0.85
14864	0.07	0	0.29	0.15	0.07	0.19	0	0	0	0.24	0.28
69640	1.49	1.15	1.45	1.23	1.15	0.97	1.3	1.13	0.84	0.93	0.93
213649	3.13	3.5	3.72	4.13	10.49	2.62	11.28	2.49	2.49	3.04	2.36
18175	0.2	0.22	0.35	0.26	1.09	0.62	28.16	0.34	0.15	0.2	0.26
74330	35.08	35.05	32.64	32.8	25.12	36.83	25.07	37.54	38.31	34.55	35.78
102634941	0.19	0.16	0.61	0	0.19	0.5	0.26	0.32	0.15	0.23	0.22
240087	9.25	8.21	7.61	8.33	6.02	8.86	7.7	7.74	8.19	8.33	8.58
74892	0	0.11	0	0	0	0	0.26	0	0	0	0
320311	0.22	0.25	0.22	0.27	1.5	0.37	0.96	0.28	0.29	0.44	0.21
57339	0.26	0.28	0.4	0.43	2.33	0.4	10.75	0.48	0.45	0.44	0.22
71853	198.23	193.15	206.56	196.89	129.13	96.64	149.91	111.44	102.92	127.33	117.1
21959	0.09	0.09	0	0	0	0	0.09	0	0.08	0	0
102334	22.64	21.49	20.69	21.55	14.87	20.31	17.14	18.73	21.82	22.55	19.69
107607	23.48	22.82	21.71	20.02	6.93	23.39	6.87	19.73	22.55	19.12	21.63
52504	2.79	3.63	3.33	3.49	2.83	2.27	3.81	2.84	3.2	3.05	2.63
69387	8.33	7.03	13.93	15.67	13.33	4.43	6.83	7.83	6.43	10.51	10.21
56401	11.53	11.46	9.96	10.85	7.01	9.68	7.52	10.17	9.72	8.6	9.54
74157	10.89	11.06	10.24	10.9	10.5	12.19	10.47	11.66	11.99	10.96	11.47
20680	34.32	34.46	23.65	27.34	3.73	39.66	2.56	44.77	63.56	48.71	45.83
20111	20.82	23.13	22.5	21.61	16.63	25.25	13.65	21.55	22.67	19.32	22.63
218734	11.42	10.63	10.99	11.18	14.95	12.3	12.97	13.81	10.42	11.34	10.95
100182	14.35	15.97	14.85	13.7	6.28	14.39	5.96	14.16	13.69	13.12	15.74
20955	10.46	9.66	10.01	10.6	8.29	10.66	10.44	9.8	10.16	8.28	9.7
68554	5.12	5.08	5.29	5.69	8.91	4.97	7.51	5.1	4.73	4.58	4.82
19698	22	23.86	25.71	23.69	9.73	11.11	9.62	24.64	19.66	21.79	24.75
99681	1.12	0.82	1.53	1.31	0.88	1.16	0.62	0.95	1.23	1.48	1.07
224019	1.21	1.1	1.25	1.11	2.32	1.29	2.6	1.04	1.42	1.22	1.37
66337	2.22	1.83	3.42	3.65	5.52	2.09	3.95	2.4	2.02	2.73	2.83
54366	3.76	3.54	2.84	3.99	5.16	5.4	6.84	4.05	4.6	4.22	3.43
228807	2.04	2.21	1.78	1.78	1.79	2.33	1.75	2.01	2.08	2.26	2.01
20833	36.12	39.19	38.86	38.52	35.66	43.01	38.99	40.95	37.86	36.97	38.86
19942	306.2	302.53	315.36	298.96	235.49	226.22	218.69	259.56	240.94	259.78	262.24
93706	49.39	53.51	48.55	48.77	37.52	78.72	29.11	66.35	65.4	63.91	75.58
54354	11.36	12.23	9.92	10.03	3.52	14.91	6.22	11.5	12.99	12.74	13.19
109161	17.64	16.78	17.88	17.6	19.91	13.84	16.72	14.12	13.29	14	13.44
12686	0	0.05	0.1	0	4.47	0.04	4.9	0	0	0.74	0
73847	16.12	16.12	16.33	15.03	6.97	18.22	6.61	17.8	19.23	17.58	16.5
327655	6.44	6.07	6.93	6.72	15.19	7.01	15.98	6.25	6.39	6.8	6.34
228677	1.43	1.4	2.75	2.26	5.7	0.61	3.03	0.72	0.72	2.3	1.12
68431	1.9	3.06	2.84	1.92	3.61	1.99	1.55	2.61	2.44	1.94	2.05
320522	0	0	0	0	0	0	0	0.05	0	0.1	0
74466	0	0.07	0.15	0.21	0.2	0.11	0.13	0.07	0.22	0.14	0.15
381199	4.37	3.27	2.46	3.76	0.25	3.3	0.2	3.02	4.19	3.04	3.24
109093	8.64	11.41	11.33	11.24	15.02	8.35	11.15	8.19	7.78	8.23	8.7
20788	32.65	33.74	34.39	33.99	25.45	40.23	24.44	34.77	37.01	34.24	36.28
18624	15.9	17.86	17.93	17.36	28.84	14.61	25.34	15.8	15.17	17.27	16.63
14119	0.07	0.13	0.05	0.11	0.22	0.14	0.15	0.09	0.07	0.09	0.04
18988	0.05	0.02	0.1	0.02	0.86	0.09	0.79	0.11	0.18	0.26	0.07
14827	335.09	330.68	352.01	347.77	253.1	206.2	312.99	229.37	207.85	251.49	223.43
100328588	1.21	3.14	4.67	1.01	2.9	1.69	2.27	1.04	2.92	1.57	2.83
56613	19.53	21.05	18.13	18.72	14.27	21.19	13.52	19.43	20.27	17.81	19.5
140486	0.37	0.35	0.4	0.42	0.12	0.31	0.19	0.27	0.29	0.35	0.24
76654	0.45	0.28	0.45	0.46	0.49	0.7	0.23	0.38	0.27	0.29	0.42
330503	1.97	2.16	1.91	1.74	2.08	2.04	3.09	1.59	2.49	1.93	1.95
68616	1.95	2.36	1.88	1.79	1.02	2.41	1.5	2.57	1.88	2.5	1.72
74043	4.35	5.09	4.18	4.68	6.3	4.6	6.23	4.26	4.71	5.46	4.04
140570	63.61	62.63	69.07	66.26	50.76	41.19	51.7	66.8	57.53	64.81	68.24
19243	33.12	29.82	35.5	34.05	45.36	24.58	31.92	33.87	34.39	40.65	32.7
639781	0	0	0	0.05	0	0	0.05	0	0	0	0
100302688	0.19	0.36	0.2	0.14	0.67	0.09	0.39	0.14	0.07	0.18	0.34
269338	16.74	15.47	15.69	15.49	14.55	18.55	17.92	16.98	16.74	16.66	16.43
101544	0.5	0.41	0.19	0.16	0.47	0.22	0.29	0.2	0.14	0.25	0.38
229214	0.07	0	0.07	0	0	0.03	0	0	0	0	0
17329	2.06	1.98	2.22	1.54	0.97	0.31	0.64	0.31	1.13	0.86	0.56
98910	8.07	8.22	8.23	8.56	6.66	10.8	7.43	7.78	8.35	7.63	8.87
54615	8.77	9.58	8.73	7.9	3.02	7.69	2.2	7.85	9.35	7.84	7.7
76832	4.3	4.19	6.68	5.13	3.97	2.64	2.8	3.16	3.95	3.29	3.59
69938	2.9	4.43	3.14	4.21	7.75	7.57	5.1	5.77	4.91	3.82	4.73
78306	0.11	0.28	0.18	0.14	0.04	0.1	0.04	0.03	0.07	0.14	0.2
21749	6.63	5.8	6.6	6.58	4.9	6.41	5.57	6.6	7	7.21	6.28
109294	22.57	20.17	18.05	18.97	6.6	42.06	5.77	33.04	34.61	29.79	30.31
24063	44.63	39.5	34.31	42.03	25.63	76.35	28.34	73.39	75.99	69.17	66.13
18050	0	0.07	0.08	0	0.32	0	0	0	0	0	0
74020	0.1	0.15	0.26	0.05	0.14	0.19	0.28	0.14	0.11	0.08	0.21
229503	14.69	12.4	13.43	11.05	9.75	11.86	9.02	13.59	12.7	12.76	11.49
12479	4.77	4.5	5.02	4.17	44.96	8.3	20.91	5.68	6.62	7.83	6.47
20353	15.36	16.26	18.25	14.32	6.06	10.39	6.17	11.96	11.75	12.34	13.42
320747	0.06	0.1	0.06	0.1	0.37	0	0.16	0.06	0.08	0.14	0.06
244049	1.09	1.25	2.31	1.64	1.79	0.92	1.98	1.03	1.05	1.64	1.07
76238	7.97	7.44	8.23	7.37	25.54	9.39	18.9	7.75	7.72	8.67	7.88
108168155	0.72	0.97	2.21	0.97	0.7	0.12	0.85	0	0	0.41	0
69332	0.59	0.51	0.44	0.35	0	0	0	0	0	0	0
321007	4.04	3.35	2.64	3.51	3.94	4.39	4.78	4.3	4.45	3.79	3.42
94067	27.71	28.12	32.87	30.03	30.18	23.31	23.68	22.3	25.5	24.93	25.27
81601	21.76	22.92	22.87	23.6	20.56	25.64	21.2	25.38	25.34	24.61	26.64
16971	31.27	33.78	28.26	30.35	23.08	34.05	22.13	33.46	34.88	31.37	32.4
28010	16.19	15.64	16.4	16.87	10.76	13.21	12.03	14.09	12.94	12.86	13.55
13863	0.11	0	0	0	0	0	0	0	0	0	0
64930	4.65	4.78	4.03	4.05	3.95	5.4	5.06	5.28	5.33	4.76	5.06
69325	0.37	0.46	1.58	1.24	0.28	1.27	0.2	0.95	1.19	1.67	1.1
69731	33.85	33.2	35.73	36.05	29.28	35.93	23.94	37.87	39.28	37.31	34
100312471	0	0	0.03	0	0.02	0	0	0.02	0.02	0.04	0
26399	2.06	1.93	2.1	1.38	1.88	3.15	3.59	2.13	1.78	1.77	2
100048658	0.36	0.31	0.32	0.6	0.11	0.33	0.14	0.51	0.33	0.53	0.47
623279	0.06	0	0	0	0	0	0	0	0	0	0
114615	3.85	3.27	3.28	3.73	4.29	4.81	4.12	4.56	4.76	4.86	5.01
72198	13.83	13.56	14.08	14.96	11.93	15.49	13.95	14.58	15.58	15.03	15.4
75690	1.73	1.69	1.54	1.47	2.41	1.55	1.75	1.44	1.37	1.68	1.72
68944	15.87	16.08	15.42	16.35	18.98	19.32	15.71	17.83	16.76	15.89	17.48
232875	0.65	0.32	0.54	0.55	0.63	0.52	0.72	0.52	0.56	0.45	0.5
17766	5.88	5.34	5.51	4.94	5.8	2.99	4.93	3.42	2.53	4.8	3.61
19876	1.65	1.79	1.22	1.75	1.35	2.71	1.45	2.26	2.47	2.47	2.26
57265	8.25	7.4	6.32	7.21	6.74	9.41	7.47	8.46	8.81	8.16	7.05
107746	27.32	27.03	23.96	24.35	21.72	33.92	23.11	30.22	31.01	27.91	29.95
269788	0.2	0.36	0.51	0.4	0.49	0.2	0.44	0.37	0.25	0.34	0.31
320640	1.18	1.22	1.31	1.51	0.75	1.51	0.97	1.2	1.25	1.49	1.1
110895	1.19	1.37	1.33	1.54	1.38	1.12	0.96	2.59	2.37	1.89	2.23
235636	12.9	12.01	10.48	9.46	2.12	15.01	1.64	14.9	17.8	12.67	15.38
54380	6.98	8.21	7.32	7.38	8.3	9.31	8.6	8.53	8.04	7.68	8.19
319176	1.95	1.37	2.16	0.89	2.16	0.94	0.49	0.18	1.73	0.46	0.47
80782	1.09	1.05	1.01	1.62	0.18	1.76	0.57	3.57	2.61	2.73	3.41
78803	0.24	0.29	0.59	0.49	0.29	0.22	0.3	0.46	0.25	0.18	0.44
232946	8.41	8.84	9.01	9.95	6.99	7.31	6.3	8.2	7.3	8.25	9.25
65221	13.39	16.14	19.16	16.03	1.01	7.48	1.11	10.6	7.74	7.45	11.55
68938	29.21	35.11	32.73	30.47	30.9	31.42	29.69	30.07	30.8	31.64	31.78
105246904	40.37	42.86	48.55	44.17	41.85	34.72	51.58	24.62	20.64	18.1	23.11
67928	0	0.02	0.04	0.06	0.02	0.09	0	0.11	0.07	0.06	0.06
14227	90.38	94.57	81.58	93.08	91.07	61.63	97.34	65.78	61.01	76.57	66.7
66410	20.28	18.39	20.23	18.78	17.12	19.81	13.99	18.72	19.25	18.59	16.15
14168	0.37	0.53	0.78	0.57	0.91	0.92	4.62	0.62	0.81	0.79	0.55
338352	0	0.04	0	0.02	0.11	0.24	0.16	0.04	0.02	0.02	0.1
13076	20.71	28.87	12.76	15.2	0.22	17.4	0.47	23.36	23.08	4.79	6.88
65079	0.17	0.23	0.17	0.47	1.15	0.18	0.53	0.28	0.12	0.13	0.09
23917	55.5	60.14	50.09	51.02	77.72	93.44	22.78	75.3	79.89	63	85.68
100041708	2.8	4.01	1.55	2.06	0	0.47	0	0.47	0.51	0.7	1.01
14380	0	0	0	0	0	0	0.04	0	0	0	0
98985	6.74	6.04	6.19	5.74	8.48	4.52	5.09	6.17	6.52	6.34	6.31
74054	0.1	0.08	0.03	0.01	0	0	0	0.03	0.05	0	0.06
21950	4.98	5.75	5.17	3.92	0.94	1.03	0.64	6.49	4.73	4.14	3.32
67111	37.36	41.45	32.34	45	23.38	26.51	16.93	32.47	31.45	31.74	33.37
18996	0.03	0.06	0.08	0.08	0.06	0.06	0.14	0.03	0.01	0.02	0.07
229096	24.52	21.15	22.87	22.86	21.56	23.74	21.38	22.39	23.52	24.21	21.61
14924	7.84	7.27	5.99	7.51	4.75	10.45	6.04	8.69	8.96	7.98	7.76
12709	32.67	36.26	39.67	32	51.18	28.38	30.96	34.69	28.88	39.98	36.06
68235	7.71	7.06	5.26	6.78	8.69	10.05	9.27	10.48	11.07	9.47	10.45
23874	17.77	20.03	20.7	18.6	17.03	16.65	20.64	19.72	16.74	17.49	18.32
102643210	0.5	0.49	0.61	0.29	0.42	0.63	0.39	0.63	0.42	0.64	0.48
19271	12.2	11.76	10.79	12.11	5.95	9.43	6.99	10.81	10.3	10.14	11.4
432628	2.97	2.35	3.29	2.39	0.98	2.4	1.04	2.57	3.32	3.3	2.26
66500	8.53	8.98	8.84	8.6	5.41	7.97	6.21	6.87	7.39	6.76	7.09
69072	14.21	14.08	14.99	14.44	12.41	14.82	11.78	15.2	14.63	14.06	13.97
74561	0	0.08	0.11	0.03	0.09	0.03	0	0.05	0	0.05	0
235135	3.95	3.14	3.92	4.49	94	3.94	44.29	3.43	3.3	9.26	2.87
66459	3.53	3.25	3.72	3.43	12.23	3.68	8.12	3.4	3.38	3.46	2.78
17314	2.23	2.28	2.18	2.09	10.11	1.84	4.1	2.19	2.08	1.99	1.74
192161	0	0.1	0	0	0	0	0	0.05	0	0	0
232078	2.36	2.58	2.91	2.83	5.94	3.72	5.08	3.02	2.5	3.26	2.57
70952	0.01	0.06	0.03	0.01	0	0	0.03	0.01	0.04	0.03	0.02
54357	18.09	17.74	16.33	20.63	34.62	31.02	49.69	27.93	28.9	26.54	26.71
328092	4.47	3.73	4.24	4.34	6.71	4.9	4.75	4.13	3.93	2.76	3.57
100216455	0.02	0	0.04	0.04	0.02	0	0	0.02	0.02	0	0
12313	194.94	198.27	198.96	211.9	180.82	188.42	148.74	193.95	184.2	176.59	173.72
100038417	0.06	0.03	0	0	0.08	0.05	0.03	0.05	0.03	0	0
13016	77.16	71.6	70.45	71.9	63.47	71.54	59.4	69.75	69.71	70.65	71.74
12539	54.3	67.37	65.24	63.23	63.1	65.34	72.4	67.45	65.36	58.29	72.58
216805	18.57	17.98	17.91	16.68	17.36	15.88	15.77	16.16	18.15	17.52	17.28
12934	27.51	20.59	17.87	21.6	10.55	35.34	13.75	35.52	35.21	37.69	33.54
28028	11.66	12.05	14.55	12.93	20.59	11.25	15.73	11.9	11.15	11.26	12.17
16490	0.65	0.52	0.5	0.6	1.62	1.93	1.54	0.97	1.15	0.91	0.87
50798	11.24	12.33	15.53	13.17	20.74	13.19	24.76	11.34	11.07	13.89	11.64
18768	8.2	7.16	5.93	6.81	3.48	2.17	3.19	3.04	2.94	3.27	3.75
93887	0.75	0.59	0.72	0.73	0.54	1.41	0.34	0.81	1.01	0.77	0.84
109151	4.38	3.95	3.66	3.34	3.49	4.64	3.92	3.98	4.31	3.9	3.49
217369	0.04	0	0.04	0	0.71	0	0.98	0	0	0	0
107526	102.31	105.23	87.18	84.3	17.65	117.69	16.66	96.89	87.86	75.79	96.63
54402	14.85	15.07	16.61	13.98	10.87	11.16	9.45	13.43	12.62	15.72	13.28
50917	7.41	9.38	7.58	7.57	8.13	5.17	12.99	6.48	5.35	6.27	5.6
11853	145.4	146.12	149.54	133.98	81.48	113.48	70.4	139.42	123.79	120.7	145.9
545817	0.02	0.03	0.05	0.1	0.81	0.03	0.65	0.03	0.04	0.2	0.03
93719	0.18	0.09	0.09	0.25	0	0	0	0.16	0	0	0
68198	25.96	27.47	32.2	33.82	84.11	24.69	63.26	25.93	20.58	26.38	22.13
50759	2.13	1.75	3.58	3.22	5.51	1.38	2.99	1.74	1.69	2.05	1.52
18646	1.52	1.76	1.5	2	0.31	5.86	0.13	1.72	1.76	2.04	2.86
110593	21.33	20.51	18.68	17.57	12.06	22.87	11.38	23.08	23.35	23.25	21.77
75141	1.14	1.07	1.01	1.22	7.17	3.57	10.7	2.94	2.61	3.01	2.15
23796	29.23	25.36	27.69	27.52	9.84	57.29	10.13	40.23	45.61	38.29	47.87
99887	6.27	4.49	6.16	6.47	3.25	2.06	4.82	4.65	4.62	5.18	4.96
94213	40.68	37.36	37.7	39.49	29.65	36.38	33.19	35.85	38	37.17	34.39
109934	21.68	21.21	14.33	23.42	18.04	20.97	16.98	22.1	21.79	20.92	22.32
110326	0.3	0.32	0.7	0.69	0.73	0.11	0.68	0.59	0.22	0.63	0.44
319163	0	0	0	0	0	0	0.16	0	0	0.28	0.14
242506	0.06	0.03	0.11	0.14	0.19	0.03	0.27	0.13	0	0.06	0.21
12006	7.33	6.41	4.97	6.39	3.66	9.42	3.1	8.5	10.8	8.4	7.51
65107	69.69	73.94	74.59	77.33	74.38	76.56	73.77	70.73	71.98	67.6	72.82
668166	4.06	3.94	3.37	3.59	2.89	5.21	2.89	4	4.66	4.26	4.73
20364	236.39	240.79	219.21	199.73	208.39	217.71	204.23	200.24	222.91	226.99	234.07
22592	8.99	7.41	7.37	7.3	5.7	9.99	6.47	9.27	9.36	9.7	8.37
51793	59.55	64.45	59.77	56.73	23.94	69.76	28.86	62.38	62.18	60.01	62.74
53625	19.2	15.92	18.07	16.14	14.21	19.77	13.36	18.54	19.8	15.52	16.7
109272	0	0	0.02	0	0.99	0.02	54.24	0	0.02	0.04	0
72745	7.26	6.48	6.89	7.49	6.43	6.79	5.97	6.03	6.83	6.49	6.05
219024	34.04	36.67	32.13	32.9	25.53	30.25	24.48	29.82	31.97	31.25	32.45
20526	0.02	0	0.02	0	0	0.02	0.08	0	0	0.05	0
12579	7.91	9.36	8.05	9.05	4.29	17.39	2.21	12.66	10.56	8	11.44
74349	3.59	3.12	3.46	3.15	3.33	3.49	2.93	3.41	3.36	3.63	3.39
75801	0.06	0.02	0.1	0	0.32	0.08	0.28	0.11	0.15	0.17	0.12
105244808	0.05	0	0.05	0	0.06	0	0	0	0.1	0	0
15024	6.13	6.45	6.38	6.05	4.3	5.92	4.14	6.03	7	6.21	5.82
20818	22.43	23.76	23.78	22.64	19	18.75	19.73	18.8	18.98	19.59	19.87
70028	12.16	12.39	12.07	11.75	8.65	14.83	8.79	12.74	14.19	12.17	12.11
19730	28.32	32.18	35.84	31.69	17.92	19.35	16.62	24.03	21.73	23.16	24.65
192140	0.05	0.07	0	0.03	0.1	0.03	0.02	0.01	0.08	0.13	0
338375	0.07	0.1	0.17	0.03	0	0.03	0.04	0	0.06	0	0
234852	27.73	29.83	29.46	30.95	28.65	27.75	26.83	26.42	27.31	26.68	29.08
108168203	0	0.03	0.06	0.02	0.05	0.01	0.02	0.03	0.02	0.04	0
56873	8.7	6.98	7.62	7.53	7.1	8.65	6.7	8.79	8.73	7.99	7.37
18787	12.94	13.77	16.37	14.83	6.37	23.87	6.89	16.28	13.5	16.57	13.59
225341	58.12	60.23	40.87	53.22	33.6	97.53	22.82	80.69	89.58	70.88	80.86
26446	107.12	115.2	120.69	120.62	137.94	107.44	109.19	103.96	104.35	100.62	107.98
70911	0.15	0.19	0.46	0.18	0.29	0.11	0.59	0.19	0.26	0.37	0.13
18738	64.86	63.86	62.89	62.81	42.56	57.37	36.15	63.22	60.5	59.64	59.56
20907	6.64	6.56	5.44	6.22	3.32	5.72	3.25	6.47	6.21	7.24	6.2
20102	732.05	728.29	726.96	696.61	515.14	634.32	524.8	662.54	665.52	626.99	658.19
22693	1.68	2	1.31	1.61	1.61	2.22	2.63	2.4	2.25	2.17	2.21
27973	56.68	53.83	52.71	52.15	58.57	49.94	54	53.74	49.81	53.05	54.04
21961	144.88	155.24	118.7	129.02	100.45	295.32	102.5	228.37	247.68	190.81	227.6
14460	0.53	1.02	0.86	0.78	0.03	0.76	0.1	0.6	0.66	0.72	0.75
216965	8.52	7.3	7.07	7.55	5.91	9.12	5.77	8.56	9.59	8.75	7.86
100041504	0	0	0	0	0	0	0	0	0.75	0	0
231125	2.86	2.47	2.33	2.76	2.15	2.19	2.1	2.27	2.63	2.59	2.35
22446	1.01	0.1	0.27	0	0.59	0	0	0.08	0.26	0.1	0.07
233057	1.02	0.85	0.91	0.7	0.49	0.81	0.78	0.93	0.98	0.78	0.95
71923	9.64	10.97	11.09	9.57	8.01	9.24	7.38	9.38	9.71	10.09	10.34
58186	1.19	1.43	1.41	1.12	0.86	1.54	1.16	1	1.04	0.97	1.36
100861753	7.46	6.92	8.02	6.78	2.83	4.62	2.71	4.11	3.84	4.8	4.34
236915	0.63	0.93	0.78	0.84	3.32	1.72	2.8	1.04	1.01	1.13	1.09
18510	0	0.03	0	0	58.28	0.02	115.38	0.02	0	4.43	0
60595	98.95	101.67	92.73	100.43	106	124.92	94.8	116.84	119.18	104.21	109.9
20852	48.44	47.58	43.66	45.6	29.84	48.79	33.53	52.5	52.39	54.38	53.28
56050	6.66	6.48	7.06	7.68	6.63	6.34	6.77	8.52	8.31	7.83	7.44
66714	9.49	7.8	7.72	6.45	5.14	8.11	4.77	8.79	8.94	8.19	7.19
50762	26.96	25.03	25.12	25.25	26.41	26.9	23.38	26.23	26.56	23.89	27.38
234214	1.12	1	2.79	2.12	16.03	1.62	24.24	1.58	1.07	3.7	1.35
56213	15.57	12.96	12.37	14.25	28.61	18.59	24.42	18.84	17.21	19.3	19.71
545611	0.06	0.02	0.05	0.05	0.02	0.12	0.08	0.07	0.05	0.09	0.1
100756	7.82	8.19	7.94	7.84	10.48	8.55	9.52	7.96	8.19	8.91	8.58
[truncated: 16,961 more rows]
